# Supplementary material for: 1-Chloro­methyl-1,4-diazo­niabicyclo­[2.2.2]octane bis­(hexa­fluoro­phosphate)
Source: Acta Crystallogr Sect E Struct Rep Online. 2011 Jan 12;67(Pt 2):o346. doi: 10.1107/S1600536811000390 (PMC3051799; doi:10.1107/S1600536811000390)
Supplement: Supplementary file 1 [file e-67-0o346-sup1.cif]

##############################################################################
###                                                                        ###
###        Electronic paper (Acta Crystallographica Section E)             ###
###                                                                        ###
##############################################################################
#                                                                            #
# This CIF contains the data in a paper accepted for publication in Acta     #
# Crystallographica Section E. It conforms to the requirements of Notes      #
# for Authors for Section E, and has been peer reviewed under the auspices   #
# of the IUCr Commission on Journals.                                        #
#                                                                            #
# Full details of the Crystallographic Information File format               #
# are given in the paper "The Crystallographic Information File (CIF):       #
# a New Standard Archive File for Crystallography" by S. R. Hall, F. H.      #
# Allen and I. D. Brown [Acta Cryst. (1991), A47, 655-685].                  #
#                                                                            #
# The current version of the core CIF dictionary is obtainable from          #
# ftp://ftp.iucr.org/pub/cif_core.dic. The current version number is 2.4.    #
#                                                                            #
# Software is freely available for graphical display of the structure(s) in  #
# this CIF.  For information consult the CIF home page http://www.iucr.org/  #
# cif/home.html                                                              #
#                                                                            #
# This file may be used for bona fide research purposes within the           #
# scientific community so long as proper attribution is given to the journal # 
# article from which it was obtained.                                        #
#                                                                            #
##############################################################################
                                             
data_I
_audit_creation_method     SHELXL-97
_chemical_name_systematic
;
1-Chloromethyl-1,4-diazoniabicyclo[2.2.2]octane bis(hexafluorophosphate)
;
_chemical_name_common     ?
_chemical_formula_moiety     'C7 H15 Cl N2 2+, 2(F6 P -)'
_chemical_formula_sum     'C7 H15 Cl F12 N2 P2'
_chemical_formula_iupac     'C7 H15 Cl N2 2+, 2P F6 -'
_chemical_formula_weight     452.6
_chemical_melting_point     ?
_symmetry_cell_setting     orthorhombic
_symmetry_space_group_name_H-M     'P b c a'
_symmetry_space_group_name_Hall     '-P 2ac 2ab'
loop_
    _symmetry_equiv_pos_as_xyz
    'x, y, z'
    '-x+1/2, -y, z+1/2'
    '-x, y+1/2, -z+1/2'
    'x+1/2, -y+1/2, -z'
    '-x, -y, -z'
    'x-1/2, y, -z-1/2'
    'x, -y-1/2, z-1/2'
    '-x-1/2, y-1/2, z'
_cell_length_a     14.414(8)
_cell_length_b     12.976(7)
_cell_length_c     16.115(9)
_cell_angle_alpha     90.00
_cell_angle_beta     90.00
_cell_angle_gamma     90.00
_cell_volume     3014(3)
_cell_formula_units_Z     8
_cell_measurement_reflns_used     6697
_cell_measurement_theta_min     2.4596
_cell_measurement_theta_max     27.4816
_cell_measurement_temperature     293(2)
_exptl_crystal_description     'Prism'
_exptl_crystal_colour     'Colorless'
_exptl_crystal_size_max     0.3000
_exptl_crystal_size_mid     0.2500
_exptl_crystal_size_min     0.2000
_exptl_crystal_density_diffrn     1.995
_exptl_crystal_density_meas     ?
_exptl_crystal_density_method     'not measured'
_exptl_crystal_F_000     1808
_exptl_absorpt_coefficient_mu     0.596
_exptl_absorpt_correction_type     multi-scan
_exptl_absorpt_process_details     '(CrystalClear; Rigaku, 2005)'
_exptl_absorpt_correction_T_min     0.836
_exptl_absorpt_correction_T_max     0.888
_exptl_special_details
;
;
_diffrn_ambient_temperature     293(2)
_diffrn_radiation_type     MoK\a
_diffrn_radiation_wavelength     0.71073
_diffrn_radiation_source     'fine-focus sealed tube'
_diffrn_radiation_monochromator     graphite
_diffrn_measurement_device_type     'Rigaku SCXmini'
_diffrn_measurement_method     'CCD Profile fitting'
_diffrn_detector_area_resol_mean     ?
_diffrn_reflns_number     30798
_diffrn_reflns_av_R_equivalents     0.0500
_diffrn_reflns_av_sigmaI/netI     0.0295
_diffrn_reflns_theta_min     2.46
_diffrn_reflns_theta_max     27.46
_diffrn_reflns_theta_full     27.46
_diffrn_measured_fraction_theta_max     0.997
_diffrn_measured_fraction_theta_full     0.997
_diffrn_reflns_limit_h_min     -18
_diffrn_reflns_limit_h_max     18
_diffrn_reflns_limit_k_min     -16
_diffrn_reflns_limit_k_max     16
_diffrn_reflns_limit_l_min     -20
_diffrn_reflns_limit_l_max     20
_diffrn_standards_number     ?
_diffrn_standards_interval_count     ?
_diffrn_standards_interval_time     ?
_diffrn_standards_decay_%     ?
_refine_special_details
;
Refinement of <i>F</i>^2^ against ALL reflections. The weighted <i>R</i>-factor
<i>wR</i> and goodness of fit <i>S</i> are based on <i>F</i>^2^, conventional
<i>R</i>-factors <i>R</i> are based on <i>F</i>, with <i>F</i> set to zero for
negative <i>F</i>^2^. The threshold expression of <i>F</i>^2^ >
\s(<i>F</i>^2^) is used only for calculating <i>R</i>-factors(gt) <i>etc</i>.
and is not relevant to the choice of reflections for refinement.
<i>R</i>-factors based on <i>F</i>^2^ are statistically about twice as large
as those based on <i>F</i>, and <i>R</i>- factors based on ALL data will be
even larger.
;
_reflns_number_total     3447
_reflns_number_gt     3197
_reflns_threshold_expression     I>2sigma(I)
_refine_ls_structure_factor_coef     Fsqd
_refine_ls_matrix_type     full
_refine_ls_R_factor_all     0.0610
_refine_ls_R_factor_gt     0.0560
_refine_ls_wR_factor_gt     0.1422
_refine_ls_wR_factor_ref     0.1459
_refine_ls_goodness_of_fit_ref     1.239
_refine_ls_restrained_S_all     1.239
_refine_ls_number_reflns     3447
_refine_ls_number_parameters     217
_refine_ls_number_restraints     0
_refine_ls_hydrogen_treatment     constr
_refine_ls_weighting_scheme     calc
_refine_ls_weighting_details
         'calc w=1/[\s^2^(Fo^2^)+(0.0625P)^2^+3.8206P] where P=(Fo^2^+2Fc^2^)/3'
_atom_sites_solution_hydrogens     geom
_atom_sites_solution_primary     direct
_atom_sites_solution_secondary     difmap
_refine_ls_shift/su_max     0.000
_refine_ls_shift/su_mean     0.000
_refine_diff_density_max     0.581
_refine_diff_density_min     -0.458
_refine_ls_extinction_method     'SHELXL97 (Sheldrick, 2008)'
_refine_ls_extinction_coef     0.00140(10)
loop_
    _atom_type_symbol
    _atom_type_description
    _atom_type_scat_dispersion_real
    _atom_type_scat_dispersion_imag
    _atom_type_scat_source
    'C' 'C' 0.0033 0.0016
                         'International Tables Vol C Tables 4.2.6.8 and 6.1.1.4'
    'H' 'H' 0.0000 0.0000
                         'International Tables Vol C Tables 4.2.6.8 and 6.1.1.4'
    'N' 'N' 0.0061 0.0033
                         'International Tables Vol C Tables 4.2.6.8 and 6.1.1.4'
    'O' 'O' 0.0106 0.0060
                         'International Tables Vol C Tables 4.2.6.8 and 6.1.1.4'
    'F' 'F' 0.0171 0.0103
                         'International Tables Vol C Tables 4.2.6.8 and 6.1.1.4'
    'P' 'P' 0.1023 0.0942
                         'International Tables Vol C Tables 4.2.6.8 and 6.1.1.4'
    'Cl' 'Cl' 0.1484 0.1585
                         'International Tables Vol C Tables 4.2.6.8 and 6.1.1.4'
_computing_data_collection     'CrystalClear (Rigaku, 2005)'
_computing_cell_refinement     'CrystalClear (Rigaku, 2005)'
_computing_data_reduction     'CrystalClear (Rigaku, 2005)'
_computing_structure_solution     'SHELXS97 (Sheldrick, 2008)'
_computing_structure_refinement     'SHELXL97 (Sheldrick, 2008)'
_computing_molecular_graphics     'SHELXTL (Sheldrick, 2008)'
_computing_publication_material     'SHELXL97 (Sheldrick, 2008)'
loop_
    _atom_site_type_symbol
    _atom_site_label
    _atom_site_fract_x
    _atom_site_fract_y
    _atom_site_fract_z
    _atom_site_U_iso_or_equiv
    _atom_site_adp_type
    _atom_site_calc_flag
    _atom_site_refinement_flags
    _atom_site_occupancy
    _atom_site_disorder_assembly
    _atom_site_disorder_group
    P P1 0.10243(5) 0.80778(6) 0.38500(5) 0.01982(19) Uani d . 1 . .
    P P2 0.25717(5) 0.96221(6) 0.14312(5) 0.01997(19) Uani d . 1 . .
    F F8 0.19471(13) 0.87588(16) 0.38218(13) 0.0359(5) Uani d . 1 . .
    F F9 0.06202(13) 0.87478(14) 0.30870(11) 0.0293(4) Uani d . 1 . .
    F F11 0.05718(12) 0.88833(14) 0.44911(11) 0.0268(4) Uani d . 1 . .
    F F10 0.00885(13) 0.74127(15) 0.38738(13) 0.0331(4) Uani d . 1 . .
    F F7 0.14303(13) 0.74224(16) 0.46061(11) 0.0343(5) Uani d . 1 . .
    F F12 0.14650(13) 0.72793(15) 0.32030(12) 0.0322(4) Uani d . 1 . .
    F F3 0.15177(12) 1.00058(16) 0.15861(13) 0.0347(5) Uani d . 1 . .
    F F1 0.23000(15) 0.92628(16) 0.05253(11) 0.0363(5) Uani d . 1 . .
    F F4 0.28151(16) 0.99851(17) 0.23639(13) 0.0430(6) Uani d . 1 . .
    F F2 0.36096(14) 0.92349(19) 0.13078(16) 0.0479(6) Uani d . 1 . .
    F F5 0.22953(16) 0.85130(15) 0.17743(14) 0.0421(5) Uani d . 1 . .
    F F6 0.28287(17) 1.07397(16) 0.11115(15) 0.0465(6) Uani d . 1 . .
    Cl Cl1 0.09951(6) 0.45726(7) 0.44115(7) 0.0419(3) Uani d . 1 . .
    N N1 0.05494(16) 0.26975(18) 0.37949(15) 0.0189(5) Uani d . 1 . .
    N N2 0.11243(16) 0.10322(19) 0.31629(15) 0.0206(5) Uani d . 1 . .
    H H2C 0.1332 0.0434 0.2933 0.025 Uiso calc R 1 . .
    C C5 -0.02655(19) 0.2006(2) 0.35656(18) 0.0207(6) Uani d . 1 . .
    H H5A -0.0654 0.1896 0.4049 0.025 Uiso calc R 1 . .
    H H5B -0.0638 0.2336 0.3141 0.025 Uiso calc R 1 . .
    C C1 0.1107(2) 0.2924(2) 0.30230(19) 0.0224(6) Uani d . 1 . .
    H H1A 0.1657 0.3316 0.3168 0.027 Uiso calc R 1 . .
    H H1B 0.0740 0.3333 0.2641 0.027 Uiso calc R 1 . .
    C C3 0.1568(2) 0.1167(2) 0.39967(18) 0.0278(7) Uani d . 1 . .
    H H3A 0.2234 0.1239 0.3935 0.033 Uiso calc R 1 . .
    H H3B 0.1446 0.0569 0.4341 0.033 Uiso calc R 1 . .
    C C7 0.0138(2) 0.3663(2) 0.4162(2) 0.0266(6) Uani d . 1 . .
    H H7A -0.0207 0.3486 0.4660 0.032 Uiso calc R 1 . .
    H H7B -0.0293 0.3964 0.3769 0.032 Uiso calc R 1 . .
    C C2 0.1390(2) 0.1914(2) 0.2609(2) 0.0280(7) Uani d . 1 . .
    H H2A 0.1080 0.1847 0.2077 0.034 Uiso calc R 1 . .
    H H2B 0.2054 0.1908 0.2513 0.034 Uiso calc R 1 . .
    C C4 0.1162(2) 0.2138(2) 0.44068(18) 0.0232(6) Uani d . 1 . .
    H H4A 0.0804 0.1946 0.4892 0.028 Uiso calc R 1 . .
    H H4B 0.1662 0.2588 0.4584 0.028 Uiso calc R 1 . .
    C C6 0.0090(2) 0.0978(3) 0.3247(3) 0.0364(8) Uani d . 1 . .
    H H6A -0.0078 0.0434 0.3631 0.044 Uiso calc R 1 . .
    H H6B -0.0188 0.0825 0.2713 0.044 Uiso calc R 1 . .
loop_
    _atom_site_aniso_label
    _atom_site_aniso_U_11
    _atom_site_aniso_U_22
    _atom_site_aniso_U_33
    _atom_site_aniso_U_12
    _atom_site_aniso_U_13
    _atom_site_aniso_U_23
    P1 0.0173(4) 0.0238(4) 0.0184(4) 0.0025(3) 0.0000(3) 0.0006(3)
    P2 0.0181(4) 0.0220(4) 0.0198(4) -0.0001(3) 0.0000(3) -0.0018(3)
    F8 0.0217(9) 0.0451(12) 0.0410(11) -0.0067(8) 0.0054(8) -0.0014(9)
    F9 0.0340(10) 0.0322(10) 0.0218(9) 0.0108(8) -0.0020(7) 0.0035(7)
    F11 0.0282(9) 0.0286(9) 0.0235(9) 0.0024(7) 0.0050(7) -0.0028(7)
    F10 0.0264(9) 0.0311(10) 0.0419(11) -0.0074(8) 0.0020(8) -0.0041(9)
    F7 0.0372(10) 0.0422(11) 0.0235(9) 0.0133(9) -0.0027(8) 0.0073(8)
    F12 0.0367(10) 0.0335(10) 0.0265(10) 0.0142(8) 0.0038(8) -0.0031(8)
    F3 0.0199(9) 0.0403(11) 0.0440(11) 0.0016(8) 0.0030(8) -0.0162(9)
    F1 0.0466(12) 0.0429(11) 0.0195(9) 0.0112(10) -0.0053(8) -0.0082(8)
    F4 0.0560(14) 0.0420(12) 0.0310(11) 0.0127(10) -0.0191(10) -0.0121(9)
    F2 0.0208(10) 0.0539(14) 0.0690(16) 0.0064(9) -0.0004(10) -0.0187(12)
    F5 0.0614(14) 0.0256(10) 0.0392(11) -0.0020(10) 0.0077(10) 0.0035(9)
    F6 0.0572(14) 0.0280(10) 0.0544(14) -0.0099(10) 0.0148(11) 0.0055(10)
    Cl1 0.0285(4) 0.0331(4) 0.0641(6) -0.0071(3) 0.0121(4) -0.0250(4)
    N1 0.0164(11) 0.0205(11) 0.0199(11) -0.0001(9) 0.0005(9) -0.0011(9)
    N2 0.0191(12) 0.0200(11) 0.0227(12) 0.0001(9) 0.0003(9) -0.0010(10)
    C5 0.0159(13) 0.0237(14) 0.0225(14) -0.0027(10) -0.0020(10) -0.0003(11)
    C1 0.0218(14) 0.0202(13) 0.0252(14) -0.0011(11) 0.0051(11) 0.0007(11)
    C3 0.0348(17) 0.0266(15) 0.0220(14) 0.0078(13) -0.0052(12) 0.0007(12)
    C7 0.0204(14) 0.0213(14) 0.0382(17) 0.0025(11) 0.0046(12) -0.0076(13)
    C2 0.0377(17) 0.0239(15) 0.0223(15) 0.0035(13) 0.0074(13) 0.0043(12)
    C4 0.0200(13) 0.0294(15) 0.0201(13) 0.0005(12) -0.0014(11) -0.0014(11)
    C6 0.0190(15) 0.0282(16) 0.062(2) -0.0040(13) -0.0030(15) -0.0145(16)
_geom_special_details
;
All e.s.d.'s (except the e.s.d. in the dihedral angle between two l.s. planes)
are estimated using the full covariance matrix. The cell e.s.d.'s are taken
into account individually in the estimation of e.s.d.'s in distances, angles
and torsion angles; correlations between e.s.d.'s in cell parameters are only
used when they are defined by crystal symmetry. An approximate (isotropic)
treatment of cell e.s.d.'s is used for estimating e.s.d.'s involving l.s.
planes.
;
loop_
    _geom_bond_atom_site_label_1
    _geom_bond_atom_site_label_2
    _geom_bond_site_symmetry_2
    _geom_bond_distance
    _geom_bond_publ_flag
    P1 F7 . 1.597(2) ?
    P1 F8 . 1.598(2) ?
    P1 F12 . 1.601(2) ?
    P1 F10 . 1.602(2) ?
    P1 F11 . 1.6079(19) ?
    P1 F9 . 1.6147(19) ?
    P2 F1 . 1.582(2) ?
    P2 F6 . 1.583(2) ?
    P2 F2 . 1.591(2) ?
    P2 F5 . 1.592(2) ?
    P2 F4 . 1.614(2) ?
    P2 F3 . 1.618(2) ?
    Cl1 C7 . 1.756(3) ?
    N1 C7 . 1.507(4) ?
    N1 C4 . 1.510(4) ?
    N1 C1 . 1.510(4) ?
    N1 C5 . 1.524(3) ?
    N2 C6 . 1.498(4) ?
    N2 C3 . 1.498(4) ?
    N2 C2 . 1.501(4) ?
    N2 H2C . 0.9100 ?
    C5 C6 . 1.518(4) ?
    C5 H5A . 0.9700 ?
    C5 H5B . 0.9700 ?
    C1 C2 . 1.527(4) ?
    C1 H1A . 0.9700 ?
    C1 H1B . 0.9700 ?
    C3 C4 . 1.538(4) ?
    C3 H3A . 0.9700 ?
    C3 H3B . 0.9700 ?
    C7 H7A . 0.9700 ?
    C7 H7B . 0.9700 ?
    C2 H2A . 0.9700 ?
    C2 H2B . 0.9700 ?
    C4 H4A . 0.9700 ?
    C4 H4B . 0.9700 ?
    C6 H6A . 0.9700 ?
    C6 H6B . 0.9700 ?
loop_
    _geom_angle_atom_site_label_1
    _geom_angle_atom_site_label_2
    _geom_angle_atom_site_label_3
    _geom_angle_site_symmetry_1
    _geom_angle_site_symmetry_3
    _geom_angle
    _geom_angle_publ_flag
    F7 P1 F8 . . 90.65(12) ?
    F7 P1 F12 . . 90.40(11) ?
    F8 P1 F12 . . 90.53(12) ?
    F7 P1 F10 . . 90.19(12) ?
    F8 P1 F10 . . 178.98(12) ?
    F12 P1 F10 . . 90.06(11) ?
    F7 P1 F11 . . 90.26(11) ?
    F8 P1 F11 . . 89.79(11) ?
    F12 P1 F11 . . 179.26(11) ?
    F10 P1 F11 . . 89.62(11) ?
    F7 P1 F9 . . 179.52(13) ?
    F8 P1 F9 . . 88.90(11) ?
    F12 P1 F9 . . 89.75(11) ?
    F10 P1 F9 . . 90.26(11) ?
    F11 P1 F9 . . 89.59(10) ?
    F1 P2 F6 . . 91.58(13) ?
    F1 P2 F2 . . 91.39(12) ?
    F6 P2 F2 . . 91.64(14) ?
    F1 P2 F5 . . 89.54(12) ?
    F6 P2 F5 . . 178.30(13) ?
    F2 P2 F5 . . 89.61(13) ?
    F1 P2 F4 . . 178.20(13) ?
    F6 P2 F4 . . 89.13(13) ?
    F2 P2 F4 . . 90.24(13) ?
    F5 P2 F4 . . 89.71(13) ?
    F1 P2 F3 . . 90.03(11) ?
    F6 P2 F3 . . 89.32(13) ?
    F2 P2 F3 . . 178.26(14) ?
    F5 P2 F3 . . 89.40(12) ?
    F4 P2 F3 . . 88.32(11) ?
    C7 N1 C4 . . 111.9(2) ?
    C7 N1 C1 . . 111.8(2) ?
    C4 N1 C1 . . 108.7(2) ?
    C7 N1 C5 . . 106.3(2) ?
    C4 N1 C5 . . 109.0(2) ?
    C1 N1 C5 . . 109.0(2) ?
    C6 N2 C3 . . 110.4(3) ?
    C6 N2 C2 . . 110.1(3) ?
    C3 N2 C2 . . 109.6(2) ?
    C6 N2 H2C . . 108.9 ?
    C3 N2 H2C . . 108.9 ?
    C2 N2 H2C . . 108.9 ?
    C6 C5 N1 . . 109.8(2) ?
    C6 C5 H5A . . 109.7 ?
    N1 C5 H5A . . 109.7 ?
    C6 C5 H5B . . 109.7 ?
    N1 C5 H5B . . 109.7 ?
    H5A C5 H5B . . 108.2 ?
    N1 C1 C2 . . 109.6(2) ?
    N1 C1 H1A . . 109.8 ?
    C2 C1 H1A . . 109.8 ?
    N1 C1 H1B . . 109.8 ?
    C2 C1 H1B . . 109.8 ?
    H1A C1 H1B . . 108.2 ?
    N2 C3 C4 . . 108.6(2) ?
    N2 C3 H3A . . 110.0 ?
    C4 C3 H3A . . 110.0 ?
    N2 C3 H3B . . 110.0 ?
    C4 C3 H3B . . 110.0 ?
    H3A C3 H3B . . 108.3 ?
    N1 C7 Cl1 . . 111.8(2) ?
    N1 C7 H7A . . 109.3 ?
    Cl1 C7 H7A . . 109.3 ?
    N1 C7 H7B . . 109.3 ?
    Cl1 C7 H7B . . 109.3 ?
    H7A C7 H7B . . 107.9 ?
    N2 C2 C1 . . 109.1(2) ?
    N2 C2 H2A . . 109.9 ?
    C1 C2 H2A . . 109.9 ?
    N2 C2 H2B . . 109.9 ?
    C1 C2 H2B . . 109.9 ?
    H2A C2 H2B . . 108.3 ?
    N1 C4 C3 . . 109.6(2) ?
    N1 C4 H4A . . 109.8 ?
    C3 C4 H4A . . 109.8 ?
    N1 C4 H4B . . 109.8 ?
    C3 C4 H4B . . 109.8 ?
    H4A C4 H4B . . 108.2 ?
    N2 C6 C5 . . 109.0(2) ?
    N2 C6 H6A . . 109.9 ?
    C5 C6 H6A . . 109.9 ?
    N2 C6 H6B . . 109.9 ?
    C5 C6 H6B . . 109.9 ?
    H6A C6 H6B . . 108.3 ?
loop_
    _geom_hbond_atom_site_label_D
    _geom_hbond_atom_site_label_H
    _geom_hbond_atom_site_label_A
    _geom_hbond_site_symmetry_A
    _geom_hbond_distance_DH
    _geom_hbond_distance_HA
    _geom_hbond_distance_DA
    _geom_hbond_angle_DHA
    N2 H2C F3 1_545 0.91 2.26 2.924(3) 130
    N2 H2C F4 1_545 0.91 2.40 3.073(3) 131
    N2 H2C F9 1_545 0.91 2.43 3.055(3) 126
data_global
_journal_date_recd_electronic     2010-12-13
_journal_date_accepted     2011-01-05
_journal_name_full     'Acta Crystallographica, Section E'
_journal_year     2011
_journal_volume     67
_journal_issue      2
_journal_page_first     o346
_journal_page_last     o346
_journal_paper_category     QO
_journal_coeditor_code     FJ2377
_publ_contact_author_name     'Run-Qiang Zhu'
_publ_contact_author_address
;
Ordered Matter Science Research Center,
College of Chemistry and Chemical Engineering,
Southeast University,
Nanjing 211189, China
;
_publ_contact_author_email     'zhurunqiang@163.com'
_publ_contact_author_fax     '862552090626'
_publ_contact_author_phone     '862552090626'
_publ_section_title
;
1-Chloromethyl-1,4-diazoniabicyclo[2.2.2]octane bis(hexafluorophosphate)
;
loop_
    _publ_author_name
    _publ_author_footnote
    _publ_author_address
    'Zhu, Run-Qiang' .
;
Ordered Matter Science Research Center,
College of Chemistry and Chemical Engineering,
Southeast University,
Nanjing 211189, People's Republic of China
;
