# Supplementary material for: 1-Chloro­methyl-1,4-diazo­niabicyclo­[2.2.2]octane bis­(hexa­fluoro­phosphate)
Source: Acta Crystallogr Sect E Struct Rep Online. 2011 Jan 12;67(Pt 2):o346. doi: 10.1107/S1600536811000390 (PMC3051799; doi:10.1107/S1600536811000390)
Supplement: Supplementary file 2 [file e-67-0o346-Isup2.hkl]

# 
# h,k,l, Fc-squared, Fo-squared, sigma(Fo-squared) and status flag 
# 
data_I
_shelx_title ' a in Pbca' 
_shelx_refln_list_code          4 
_shelx_F_calc_maximum      268.50 
_exptl_crystal_F_000      1638.00 
_reflns_d_resolution_high  0.7705 
 
loop_ 
 _symmetry_equiv_pos_as_xyz 
 'x, y, z' 
 '-x+1/2, -y, z+1/2' 
 '-x, y+1/2, -z+1/2' 
 'x+1/2, -y+1/2, -z' 
 '-x, -y, -z' 
 'x-1/2, y, -z-1/2' 
 'x, -y-1/2, z-1/2' 
 '-x-1/2, y-1/2, z' 
 
_cell_length_a    14.4138 
_cell_length_b    12.9765 
_cell_length_c    16.1150 
_cell_angle_alpha  90.000 
_cell_angle_beta   90.000 
_cell_angle_gamma  90.000 
 
_shelx_F_squared_multiplier     1.000 
 
loop_ 
 _refln_index_h 
 _refln_index_k 
 _refln_index_l 
 _refln_F_squared_calc 
 _refln_F_squared_meas 
 _refln_F_squared_sigma 
 _refln_observed_status 
   4   0   0     7212.85     6288.89     72.83 o 
   6   0   0    11859.83    10960.34    107.34 o 
   8   0   0    46218.44    48446.11    929.30 o 
  10   0   0      166.66      156.12     24.60 o 
  12   0   0      343.63      363.17     37.78 o 
  14   0   0      230.86      249.96     34.34 o 
  16   0   0       74.35       81.21     56.80 o 
  18   0   0      465.18      541.56    136.54 o 
   2   1   0     4463.07     4750.60     37.21 o 
   4   1   0      617.51      711.10     17.95 o 
   6   1   0    18748.21    19931.69    174.84 o 
   8   1   0      127.54       82.97     12.27 o 
  10   1   0       77.69       64.24     11.36 o 
  12   1   0       38.32       72.83     16.21 o 
  14   1   0      497.70      499.68     42.37 o 
  16   1   0      229.19      220.78     47.62 o 
  18   1   0      480.71      439.35    110.47 o 
   0   2   0      225.08       97.05      8.69 o 
   4   2   0    22852.48    21392.58    136.71 o 
   6   2   0    19289.91    19465.89    113.92 o 
   8   2   0       65.48       22.50      7.08 o 
  10   2   0     1105.61     1140.39     46.00 o 
  12   2   0     2013.77     2453.81     43.34 o 
  14   2   0      123.75      103.75     17.65 o 
  16   2   0       18.46       44.19     23.55 o 
  18   2   0      650.48      560.49    151.16 o 
   2   3   0    22619.16    21703.45    136.19 o 
   4   3   0       15.24        9.34      4.66 o 
   6   3   0    72090.72    72675.56   2666.98 o 
   8   3   0     7144.01     7355.80     62.26 o 
  10   3   0     4041.96     4311.07     63.72 o 
  12   3   0     3389.37     3489.22     44.86 o 
  14   3   0     8620.43     9820.68    144.42 o 
  16   3   0      325.03      178.67     37.89 o 
  18   3   0      200.44       49.38     26.10 o 
   0   4   0     5461.20     5342.40     64.71 o 
   2   4   0     1590.75     1344.01     20.92 o 
   4   4   0    12151.97    12398.95     96.07 o 
   6   4   0      777.94      680.03     32.67 o 
   8   4   0    15878.81    15621.95    157.84 o 
  10   4   0     1133.03     1363.71     36.42 o 
  12   4   0     1603.64     1767.76     72.76 o 
  14   4   0      223.78      335.23     45.25 o 
  16   4   0      895.49      777.56    135.21 o 
  18   4   0      171.56      202.33     43.21 o 
   2   5   0    10821.19    10150.35     98.57 o 
   4   5   0    13616.64    13993.91     97.68 o 
   6   5   0      226.59      253.44     17.22 o 
   8   5   0    14618.71    14902.52    173.67 o 
  10   5   0      134.61      128.90     23.17 o 
  12   5   0      325.42      276.75     32.57 o 
  14   5   0      201.71      101.09     27.54 o 
  16   5   0     3824.49     4443.62    227.38 o 
   0   6   0    16035.74    16304.27    190.46 o 
   2   6   0     4038.70     4134.00     62.71 o 
   4   6   0        0.74       23.34      8.24 o 
   6   6   0     4611.99     4362.02     80.08 o 
   8   6   0      652.20      574.39     28.40 o 
  10   6   0      756.48      763.11     40.83 o 
  12   6   0      185.72      229.55     31.86 o 
  14   6   0     1811.92     1965.05    118.90 o 
  16   6   0      903.88      957.11     93.74 o 
   2   7   0     9230.92     9267.94     87.37 o 
   4   7   0       35.80       50.31      9.46 o 
   6   7   0     1213.21     1162.13     46.21 o 
   8   7   0      147.94      165.99     21.95 o 
  10   7   0       82.23       85.81     19.06 o 
  12   7   0     3035.91     3286.17     94.16 o 
  14   7   0       84.08      103.60     21.19 o 
  16   7   0        8.32       37.84     18.94 o 
   0   8   0     2393.81     2810.80    112.12 o 
   2   8   0     1632.36     1860.30     37.16 o 
   4   8   0     4036.08     3881.07     71.46 o 
   6   8   0    16054.76    16504.16    187.46 o 
   8   8   0     7459.33     7616.54    140.43 o 
  10   8   0     4610.21     4932.67     84.69 o 
  12   8   0       57.55       50.85     24.50 o 
  14   8   0     6009.07     7426.58    284.03 o 
  16   8   0      826.13      717.90    113.07 o 
   2   9   0        1.06       17.86      9.93 o 
   4   9   0     2366.78     2386.00     57.48 o 
   6   9   0      564.39      542.57     33.93 o 
   8   9   0     9011.62     9784.38    142.79 o 
  10   9   0      128.76      137.38     20.61 o 
  12   9   0     1827.97     1758.02    112.55 o 
  14   9   0     3387.90     3818.95    257.65 o 
   0  10   0      341.51      304.33     31.63 o 
   2  10   0     2182.29     2262.43     42.95 o 
   4  10   0     7570.21     8251.98    109.29 o 
   6  10   0      459.53      377.10     43.70 o 
   8  10   0      385.57      409.36     31.72 o 
  10  10   0      764.63      754.91     57.78 o 
  12  10   0     1645.62     1653.71    120.31 o 
  14  10   0        0.80       43.18     20.07 o 
   2  11   0      101.53      118.99     23.92 o 
   4  11   0     4036.05     4369.37     70.14 o 
   6  11   0      127.08       66.92     30.33 o 
   8  11   0      315.93      364.83     39.75 o 
  10  11   0     1798.08     1707.44    106.43 o 
  12  11   0      425.90      431.36     53.26 o 
  14  11   0     1043.74      890.93    104.38 o 
   0  12   0     6183.27     6741.61    159.78 o 
   2  12   0      657.50      642.52     55.27 o 
   4  12   0      575.71      564.98     40.31 o 
   6  12   0     6856.72     7173.15    271.17 o 
   8  12   0      170.05      118.89     25.57 o 
  10  12   0      352.60      274.05     44.45 o 
  12  12   0      267.95      311.21     44.68 o 
   2  13   0      138.83      133.45     21.98 o 
   4  13   0       65.56       59.99     17.10 o 
   6  13   0      977.90      988.49     70.94 o 
   8  13   0        5.84       48.54     18.06 o 
  10  13   0       11.87       11.53     17.39 o 
   0  14   0     1095.01     1332.25    195.07 o 
   2  14   0      499.29      515.65     42.88 o 
   4  14   0      113.18      101.19     19.02 o 
   6  14   0     1124.51     1218.52     82.70 o 
   8  14   0      322.24      324.80     42.33 o 
  10  14   0        8.47       49.60     23.81 o 
   2  15   0       69.48       67.60     16.93 o 
   4  15   0      740.57      701.40     64.99 o 
   6  15   0        7.47       70.69     22.12 o 
   8  15   0      117.87      105.50     28.04 o 
   0  16   0      288.64      282.61    107.39 o 
   2  16   0      257.91      271.10     65.86 o 
   4  16   0      496.27      602.40    122.16 o 
   1   1   1     1646.39       31.89     11.10 o 
   2   1   1     5663.06     5077.70     22.28 o 
   3   1   1      939.52      999.41     19.00 o 
   4   1   1      917.59      887.82     11.79 o 
   5   1   1     3858.70     3708.84     32.71 o 
   6   1   1      795.40      758.02     12.53 o 
   7   1   1      661.86      553.50     18.08 o 
   8   1   1     3383.62     3410.97     39.69 o 
   9   1   1     1436.70     1427.76     26.80 o 
  10   1   1     2616.77     2745.51     31.45 o 
  11   1   1     2056.53     2201.68     32.96 o 
  12   1   1       75.64       72.47     12.95 o 
  13   1   1       39.49       47.64      8.90 o 
  14   1   1      595.29      649.37     31.65 o 
  15   1   1     1007.43     1021.42     54.80 o 
  16   1   1       36.77       46.39     18.33 o 
  17   1   1      502.47      447.76     65.63 o 
  18   1   1      128.10      109.20     28.71 o 
   0   2   1    29420.02    29329.61    270.59 o 
   1   2   1      124.16       73.52      4.47 o 
   2   2   1     2691.40     2610.17     22.15 o 
   3   2   1    28705.55    27213.85    181.38 o 
   4   2   1     1573.66     1458.00     15.61 o 
   5   2   1     6970.26     7053.67     35.57 o 
   6   2   1    17956.99    18207.37     92.74 o 
   7   2   1     2442.06     2674.02     28.13 o 
   8   2   1     1463.90     1674.71     29.39 o 
   9   2   1    13039.89    13776.39     72.87 o 
  10   2   1      248.10      276.80     18.05 o 
  11   2   1     2799.07     2939.47     29.80 o 
  12   2   1      157.14      160.67     18.42 o 
  13   2   1      207.95      195.36     16.46 o 
  14   2   1      516.18      535.52     29.28 o 
  15   2   1      143.84      105.44     21.44 o 
  16   2   1      192.21      126.21     21.26 o 
  17   2   1      511.82      512.54     50.50 o 
  18   2   1        5.34        5.43     26.63 o 
   1   3   1    24193.64    23554.02     97.80 o 
   2   3   1    15180.86    14819.06     88.98 o 
   3   3   1     6274.89     5482.99     29.51 o 
   4   3   1      382.13      349.28     12.76 o 
   5   3   1    17468.19    17096.55     99.77 o 
   6   3   1     4549.43     4554.24     48.51 o 
   7   3   1     1170.76     1242.83     22.37 o 
   8   3   1    23878.72    24418.03    128.37 o 
   9   3   1       71.66       42.59      6.92 o 
  10   3   1     1067.81     1056.54     28.56 o 
  11   3   1     3196.47     3238.18     37.38 o 
  12   3   1       18.60       20.98      7.81 o 
  13   3   1     1480.57     1611.42     47.03 o 
  14   3   1       25.15       26.40     10.17 o 
  15   3   1     1054.69     1095.17     66.83 o 
  16   3   1     1268.23     1336.45     91.88 o 
  17   3   1      337.61      253.23     42.88 o 
  18   3   1        0.56       31.76     23.90 o 
   0   4   1     1539.63     1471.51     21.13 o 
   1   4   1     1967.57     1640.38     15.87 o 
   2   4   1     2226.07     1896.93     18.32 o 
   3   4   1     2099.24     1987.96     19.81 o 
   4   4   1        6.47        9.39      5.33 o 
   5   4   1     1240.69     1215.99     21.00 o 
   6   4   1      451.20      568.45     19.03 o 
   7   4   1      565.84      488.05     17.81 o 
   8   4   1     1956.76     2002.09     28.10 o 
   9   4   1     3822.31     4023.15     44.25 o 
  10   4   1     8689.52     9484.58     85.22 o 
  11   4   1      477.52      518.14     25.87 o 
  12   4   1      332.57      403.32     28.18 o 
  13   4   1      533.06      585.61     28.42 o 
  14   4   1      154.58      105.20     18.92 o 
  15   4   1      186.44      206.57     27.30 o 
  16   4   1      268.04      303.80     31.58 o 
  17   4   1       99.67      117.64     16.59 o 
  18   4   1     2234.34     2411.75    167.73 o 
   1   5   1     7221.08     7434.49     59.68 o 
   2   5   1     1866.39     2153.25     22.47 o 
   3   5   1     3215.27     2919.37     30.64 o 
   4   5   1     1572.30     1758.09     24.51 o 
   5   5   1      801.42      721.89     22.69 o 
   6   5   1    13103.93    13400.27     89.90 o 
   7   5   1      400.85      337.41     19.37 o 
   8   5   1      269.25      256.95     14.64 o 
   9   5   1     6510.79     7033.14     55.54 o 
  10   5   1      173.09      151.86     18.35 o 
  11   5   1      947.96      884.59     36.28 o 
  12   5   1       26.08       24.05     11.14 o 
  13   5   1      562.57      587.76     37.54 o 
  14   5   1       94.51       72.35     15.81 o 
  15   5   1     2403.16     2800.64    128.61 o 
  16   5   1       32.31       50.27     19.43 o 
  17   5   1       28.42       37.75     13.95 o 
   0   6   1      124.82      168.76     14.60 o 
   1   6   1      376.11      447.58     22.48 o 
   2   6   1     1243.35     1221.88     25.49 o 
   3   6   1    10739.66    10445.05     49.53 o 
   4   6   1     1296.56     1422.97     25.83 o 
   5   6   1     1875.53     1809.97     31.00 o 
   6   6   1    11315.42    11608.99     68.77 o 
   7   6   1     3416.04     3291.54     36.75 o 
   8   6   1     7050.88     7561.09     62.41 o 
   9   6   1     5055.64     5321.05     52.47 o 
  10   6   1      709.26      663.42     29.99 o 
  11   6   1     3520.54     3822.66     47.64 o 
  12   6   1     2162.70     2378.53     44.28 o 
  13   6   1     2231.06     2391.46     71.10 o 
  14   6   1     4685.25     5293.81    132.52 o 
  15   6   1      384.33      384.51     33.53 o 
  16   6   1       18.41       31.40     15.30 o 
  17   6   1     4401.41     4389.47    638.15 o 
   1   7   1      254.88      277.71     16.73 o 
   2   7   1     9770.77    10122.00     68.30 o 
   3   7   1       89.63       49.00      6.54 o 
   4   7   1      260.47      187.21     12.17 o 
   5   7   1       30.92       33.58      5.83 o 
   6   7   1      223.88      215.90     14.69 o 
   7   7   1     1193.52     1188.75     29.94 o 
   8   7   1     2712.94     2791.23     30.70 o 
   9   7   1     1001.70     1099.30     45.74 o 
  10   7   1       38.24       32.80     10.20 o 
  11   7   1       28.86       32.31     10.12 o 
  12   7   1     1766.77     1823.13     38.24 o 
  13   7   1       18.27       34.87     14.17 o 
  14   7   1      109.63       92.84     16.25 o 
  15   7   1      114.90       56.74     18.94 o 
  16   7   1       73.89      128.69     18.94 o 
   0   8   1    18519.92    19758.75    157.40 o 
   1   8   1       28.28       39.49      7.90 o 
   2   8   1     3101.19     3383.75     36.59 o 
   3   8   1     6321.79     6549.44     43.81 o 
   4   8   1     3819.67     3755.80     39.15 o 
   5   8   1     8724.64     8933.61     67.74 o 
   6   8   1      554.59      542.71     25.72 o 
   7   8   1      302.25      288.45     17.54 o 
   8   8   1     6196.16     6547.29     71.87 o 
   9   8   1       86.08       87.35     13.25 o 
  10   8   1      197.33      153.92     16.92 o 
  11   8   1     2209.73     2496.49     45.89 o 
  12   8   1      916.51      912.57     51.59 o 
  13   8   1       44.33       45.65     14.86 o 
  14   8   1      167.03      114.53     20.51 o 
  15   8   1      862.05      771.32     51.72 o 
  16   8   1       19.72       13.41     14.35 o 
   1   9   1     1096.09     1227.57     37.52 o 
   2   9   1      976.66     1021.86     38.26 o 
   3   9   1        0.06       22.52      8.41 o 
   4   9   1       94.12      101.88     12.35 o 
   5   9   1     1127.44     1218.69     37.48 o 
   6   9   1      119.59      111.00     12.96 o 
   7   9   1     1994.14     2001.24     30.67 o 
   8   9   1        8.13        3.23     10.24 o 
   9   9   1      157.47      124.97     15.35 o 
  10   9   1      463.71      394.39     25.72 o 
  11   9   1      770.34      738.66     37.85 o 
  12   9   1       11.80       56.99     14.39 o 
  13   9   1      476.86      440.79     38.76 o 
  14   9   1        9.19       20.02     15.86 o 
  15   9   1      181.09      136.47     19.79 o 
   0  10   1     1912.30     2040.11     50.29 o 
   1  10   1      142.68      143.07     14.10 o 
   2  10   1      158.25      226.24     15.82 o 
   3  10   1     1093.47     1100.13     35.67 o 
   4  10   1     4553.15     4724.89     54.99 o 
   5  10   1      905.45      890.66     39.86 o 
   6  10   1     2870.87     2980.26     54.21 o 
   7  10   1     1443.21     1376.10     33.99 o 
   8  10   1      692.92      708.51     36.55 o 
   9  10   1      864.51      953.88     46.74 o 
  10  10   1      109.17       89.13     14.45 o 
  11  10   1        5.19       58.10     14.76 o 
  12  10   1       43.65       53.64     11.94 o 
  13  10   1      285.06      255.37     27.54 o 
  14  10   1       68.54       72.88     14.61 o 
  15  10   1       22.19       39.54     13.60 o 
   1  11   1     6751.99     7194.49     78.99 o 
   2  11   1     3762.40     4212.08     54.43 o 
   3  11   1       36.46       36.68      9.93 o 
   4  11   1      677.41      648.31     31.62 o 
   5  11   1     2653.13     2932.35     52.72 o 
   6  11   1     2972.52     3031.22     52.75 o 
   7  11   1      126.46      127.19     17.30 o 
   8  11   1       40.77       52.69      9.51 o 
   9  11   1     1776.05     1764.87     62.95 o 
  10  11   1      302.63      328.84     29.27 o 
  11  11   1      973.72      998.95     56.08 o 
  12  11   1      202.56      155.95     23.25 o 
  13  11   1      130.26      148.09     20.70 o 
  14  11   1      571.20      593.16     48.49 o 
   0  12   1        4.72        7.00     11.57 o 
   1  12   1      605.48      581.26     30.35 o 
   2  12   1       35.14       35.43      8.67 o 
   3  12   1      977.46      955.23     39.07 o 
   4  12   1      351.19      326.21     20.28 o 
   5  12   1       18.38       44.62     11.63 o 
   6  12   1      316.28      295.47     24.23 o 
   7  12   1      368.15      365.35     24.74 o 
   8  12   1        1.72       28.47     14.17 o 
   9  12   1        1.83       22.92     11.79 o 
  10  12   1      118.13       71.11     19.88 o 
  11  12   1       51.22       41.90     14.05 o 
  12  12   1      200.30      209.22     26.61 o 
  13  12   1       50.44       66.08     14.20 o 
   1  13   1     1895.85     1931.77     60.23 o 
   2  13   1     2632.54     2860.71     63.11 o 
   3  13   1       28.25       33.02      9.24 o 
   4  13   1       53.21       53.27     11.81 o 
   5  13   1      185.69      166.74     19.77 o 
   6  13   1      142.52      122.68     15.46 o 
   7  13   1        1.83       23.34     11.16 o 
   8  13   1       26.82       55.29     11.29 o 
   9  13   1       68.99       76.17     13.53 o 
  10  13   1       34.94       58.25     11.93 o 
  11  13   1      463.44      428.51     39.81 o 
   0  14   1     1691.97     1699.80     73.53 o 
   1  14   1     1011.34      980.21     46.64 o 
   2  14   1      198.45      143.23     20.44 o 
   3  14   1     1861.65     1916.06     72.32 o 
   4  14   1      245.33      219.33     21.43 o 
   5  14   1        7.03       17.30     11.56 o 
   6  14   1      205.40      191.88     20.87 o 
   7  14   1      384.26      441.74     36.48 o 
   8  14   1      150.08      134.25     17.36 o 
   9  14   1       29.26       54.27     17.14 o 
  10  14   1      829.42      771.03     67.15 o 
   1  15   1      832.01      731.12     52.32 o 
   2  15   1      624.83      573.30     34.61 o 
   3  15   1      125.66       98.09     19.81 o 
   4  15   1       14.29       24.05     12.60 o 
   5  15   1      554.80      533.35     43.35 o 
   6  15   1       40.28       66.72     14.52 o 
   7  15   1       74.48       71.39     19.58 o 
   8  15   1        6.13       44.40     18.87 o 
   0  16   1       50.40       -8.06     53.25 o 
   1  16   1       31.77       49.67     19.85 o 
   2  16   1       48.13       69.82     13.83 o 
   3  16   1      334.74      346.13     37.08 o 
   4  16   1      411.39      314.43     36.52 o 
   5  16   1       15.41       51.06     20.56 o 
   0   0   2     2578.91       41.42     16.42 o 
   1   0   2      979.27      436.34     31.01 o 
   2   0   2     8665.41     7769.22     44.91 o 
   4   0   2     2114.21     2057.90     24.32 o 
   5   0   2    10829.49     9651.89     76.04 o 
   6   0   2     1128.04     1250.68     26.38 o 
   7   0   2     1029.81     1038.47     30.33 o 
   8   0   2      267.01      296.49     38.35 o 
   9   0   2    20409.67    21268.01    168.50 o 
  10   0   2     2099.49     2053.25     56.32 o 
  11   0   2    12512.53    13105.91    149.80 o 
  12   0   2       57.86       60.19     13.71 o 
  13   0   2     1169.64     1205.02     53.45 o 
  14   0   2      653.23      612.33     46.12 o 
  15   0   2      338.22      318.41     31.97 o 
  16   0   2      246.58      189.24     43.50 o 
  17   0   2     2227.98     2660.06    204.48 o 
  18   0   2       85.88       59.70     36.32 o 
   1   1   2      522.68      637.94      7.14 o 
   2   1   2     3391.08     3105.56     24.84 o 
   3   1   2     5222.73     5060.97     30.86 o 
   4   1   2      356.33      336.29      9.40 o 
   5   1   2     2376.30     1902.91     17.96 o 
   6   1   2     1113.90     1040.50     15.31 o 
   7   1   2     2898.15     2739.05     27.57 o 
   8   1   2       15.10       22.12      5.06 o 
   9   1   2       50.56       70.97      9.34 o 
  10   1   2      486.05      453.00     19.63 o 
  11   1   2     1377.11     1500.21     28.05 o 
  12   1   2       44.15       60.37      8.85 o 
  13   1   2       52.70       30.60     10.08 o 
  14   1   2       77.83       61.67     12.02 o 
  15   1   2      125.26       75.93     15.51 o 
  16   1   2        0.55       19.80     12.24 o 
  17   1   2      160.93      121.11     31.82 o 
  18   1   2        0.02       51.91     21.64 o 
   0   2   2        0.23       -2.80      2.95 o 
   2   2   2     1791.60     1809.81     21.15 o 
   3   2   2      222.83      207.12      8.24 o 
   4   2   2     2819.32     2551.10     23.93 o 
   5   2   2     1206.09     1566.15     20.44 o 
   6   2   2     3264.00     3526.13     33.88 o 
   7   2   2     3124.52     3182.52     35.17 o 
   8   2   2      131.59      127.66     10.47 o 
   9   2   2    13731.34    14612.56     96.47 o 
  10   2   2      704.06      712.54     23.75 o 
  11   2   2     2116.67     2055.73     31.09 o 
  12   2   2        9.96       22.29      9.63 o 
  13   2   2        0.56       21.44      8.60 o 
  14   2   2      419.60      479.29     27.45 o 
  15   2   2      140.87      142.05     20.94 o 
  16   2   2      232.41      212.23     24.64 o 
  17   2   2       31.11       45.69     18.57 o 
  18   2   2        6.38       37.53     19.65 o 
   1   3   2     8455.84     7694.20     43.63 o 
   2   3   2     1646.67     1558.37     14.75 o 
   3   3   2      827.91      780.64     15.19 o 
   4   3   2      571.67      503.42     13.03 o 
   5   3   2     1906.99     1936.51     26.73 o 
   6   3   2     4269.35     4247.73     41.66 o 
   7   3   2     5928.23     6421.87     45.18 o 
   8   3   2        1.71        7.68      4.81 o 
   9   3   2    18916.44    20282.52    109.59 o 
  10   3   2      361.11      334.73     15.89 o 
  11   3   2     4667.00     5035.49     50.87 o 
  12   3   2      786.92      846.87     35.23 o 
  13   3   2     1068.72     1052.12     37.56 o 
  14   3   2       91.58      110.42     15.86 o 
  15   3   2     1202.10     1216.82     70.99 o 
  16   3   2       67.73       61.28     13.58 o 
  17   3   2      396.15      472.87     40.27 o 
  18   3   2      381.43      325.75     45.86 o 
   0   4   2       13.16        0.09      5.89 o 
   1   4   2     1839.14     1684.36     17.18 o 
   2   4   2     4869.30     4602.75     46.29 o 
   3   4   2     1860.49     1558.92     17.05 o 
   4   4   2     4705.48     4379.67     45.72 o 
   5   4   2     1189.96      980.84     22.86 o 
   6   4   2      582.09      641.54     26.79 o 
   7   4   2     3631.03     3470.39     42.01 o 
   8   4   2      579.29      578.62     27.16 o 
   9   4   2       16.98       10.46      5.88 o 
  10   4   2     1024.45     1004.56     27.70 o 
  11   4   2     1135.73     1248.91     32.90 o 
  12   4   2       38.84       30.93     10.61 o 
  13   4   2      114.48       88.99     12.11 o 
  14   4   2      141.61       96.76     13.30 o 
  15   4   2      353.74      391.26     31.12 o 
  16   4   2       40.76       61.35     13.96 o 
  17   4   2      724.18      821.49     89.25 o 
  18   4   2       14.42       19.12     16.53 o 
   1   5   2      431.51      397.47     15.18 o 
   2   5   2     1475.40     1421.98     20.44 o 
   3   5   2       46.90       52.77      5.13 o 
   4   5   2     2759.57     2663.63     27.86 o 
   5   5   2     7831.94     7478.14     62.44 o 
   6   5   2     3733.66     3482.41     39.63 o 
   7   5   2    20160.27    21950.67    117.25 o 
   8   5   2      294.27      267.85     14.79 o 
   9   5   2      125.27      124.21     11.57 o 
  10   5   2      866.80      914.72     36.90 o 
  11   5   2     1784.88     2060.42     28.30 o 
  12   5   2     2566.20     2669.41     44.24 o 
  13   5   2     5428.37     5854.64     57.28 o 
  14   5   2       51.25       46.82     12.58 o 
  15   5   2       40.65       48.90     15.74 o 
  16   5   2       75.85       67.84     19.55 o 
  17   5   2       67.22       63.17     16.34 o 
   0   6   2    21541.85    22668.37    155.18 o 
   1   6   2      579.42      648.76     18.95 o 
   2   6   2    10632.83    11020.77     61.59 o 
   3   6   2     1127.78     1218.04     25.66 o 
   4   6   2      878.83      848.10     24.85 o 
   5   6   2       72.17       64.22      7.67 o 
   6   6   2      528.11      522.53     23.39 o 
   7   6   2     3699.56     3788.07     33.00 o 
   8   6   2      107.50       70.02      7.17 o 
   9   6   2     2580.96     2788.03     28.93 o 
  10   6   2     1154.02     1160.59     47.80 o 
  11   6   2     1466.83     1564.41     62.25 o 
  12   6   2      186.94      160.65     18.25 o 
  13   6   2        2.05       36.22     11.89 o 
  14   6   2      335.19      352.57     27.14 o 
  15   6   2       26.12       32.79     13.26 o 
  16   6   2       54.17       53.06     16.03 o 
  17   6   2      211.05      164.84     29.80 o 
   1   7   2     2366.48     2199.26     31.99 o 
   2   7   2     2104.64     2241.69     42.43 o 
   3   7   2      109.57       99.56      9.10 o 
   4   7   2     1206.78     1247.18     27.61 o 
   5   7   2      844.01      866.80     27.66 o 
   6   7   2      173.86      167.67     13.94 o 
   7   7   2      215.51      213.28     15.14 o 
   8   7   2      510.55      518.06     25.42 o 
   9   7   2     2003.37     2039.24     31.17 o 
  10   7   2       43.26       66.07     12.42 o 
  11   7   2      296.91      265.68     21.81 o 
  12   7   2      749.01      737.17     42.72 o 
  13   7   2        6.27       42.76     13.32 o 
  14   7   2        1.34       26.92     12.77 o 
  15   7   2     1682.43     1591.07     92.39 o 
  16   7   2       21.39       65.87     14.28 o 
   0   8   2     2455.69     2497.27     55.77 o 
   1   8   2     4510.30     4565.48     47.92 o 
   2   8   2     1865.87     1969.42     30.75 o 
   3   8   2     3181.68     3048.65     34.91 o 
   4   8   2      203.18      225.08     15.84 o 
   5   8   2     4208.67     4283.20     50.79 o 
   6   8   2     3615.28     3696.05     37.67 o 
   7   8   2     8613.73     9026.56     85.26 o 
   8   8   2        3.26       25.22     14.14 o 
   9   8   2     2424.32     2466.24     46.02 o 
  10   8   2      834.13      994.72     44.75 o 
  11   8   2      928.10     1045.32     43.85 o 
  12   8   2       12.08       31.90      9.95 o 
  13   8   2     1365.48     1512.20     64.35 o 
  14   8   2      106.37       64.55     12.08 o 
  15   8   2       60.32       64.34     13.49 o 
  16   8   2      217.74      182.98     28.50 o 
   1   9   2       62.82       43.31      8.75 o 
   2   9   2     3248.22     3257.46     40.58 o 
   3   9   2      462.83      438.76     21.48 o 
   4   9   2      281.14      279.73     17.00 o 
   5   9   2    12749.03    13359.50    114.14 o 
   6   9   2        2.54       24.32     12.64 o 
   7   9   2        0.35       29.15      7.49 o 
   8   9   2     1154.79     1187.13     51.17 o 
   9   9   2       55.26       50.75      9.37 o 
  10   9   2       68.37       56.05     12.77 o 
  11   9   2     1789.10     1877.61     69.45 o 
  12   9   2      105.76       85.61     15.73 o 
  13   9   2      529.03      506.46     36.16 o 
  14   9   2      110.89       68.07     14.08 o 
  15   9   2      413.08      361.99     35.80 o 
   0  10   2     5048.36     5333.30     70.40 o 
   1  10   2     2829.74     3095.42     42.06 o 
   2  10   2       97.07       86.48     12.41 o 
   3  10   2      533.72      567.48     25.48 o 
   4  10   2     2277.71     2423.41     30.56 o 
   5  10   2     1690.45     1638.93     41.68 o 
   6  10   2      258.65      228.98     17.60 o 
   7  10   2     6943.41     7403.76     80.45 o 
   8  10   2     1296.43     1186.83     48.86 o 
   9  10   2        9.60       28.26      8.90 o 
  10  10   2     1123.39     1128.13     53.53 o 
  11  10   2        0.15       15.30     10.67 o 
  12  10   2        6.43       29.51     12.28 o 
  13  10   2      405.89      404.15     35.77 o 
  14  10   2        1.58       24.70     10.81 o 
   1  11   2      174.27      171.53     19.65 o 
   2  11   2       13.86       36.03     10.04 o 
   3  11   2      437.80      412.75     24.46 o 
   4  11   2       99.28       85.33     11.86 o 
   5  11   2       21.28       27.05     10.35 o 
   6  11   2        5.00       16.71     11.41 o 
   7  11   2     7378.30     8183.10     67.50 o 
   8  11   2       51.06       38.77     10.98 o 
   9  11   2       36.66       33.08     12.26 o 
  10  11   2       20.47       26.27     12.09 o 
  11  11   2      119.38       97.05     13.28 o 
  12  11   2       44.75       48.64     12.49 o 
  13  11   2        0.05       42.31     13.60 o 
  14  11   2       66.43       39.82     13.78 o 
   0  12   2      329.48      308.89     28.80 o 
   1  12   2     2308.94     2381.73     44.90 o 
   2  12   2      121.86       75.73     11.67 o 
   3  12   2     4782.68     5220.19     54.84 o 
   4  12   2      284.24      309.09     20.88 o 
   5  12   2     1616.85     1820.21     70.75 o 
   6  12   2       32.32       32.38      9.62 o 
   7  12   2       31.94       50.75     10.55 o 
   8  12   2        9.51       34.01     13.00 o 
   9  12   2     2000.30     2123.98     93.16 o 
  10  12   2      872.87      812.86     43.15 o 
  11  12   2      886.39      870.37     58.17 o 
  12  12   2        3.34       44.63     12.79 o 
   1  13   2      373.62      375.11     25.73 o 
   2  13   2     1028.78      987.17     41.86 o 
   3  13   2       26.06       38.12      9.96 o 
   4  13   2      182.07      162.99     18.16 o 
   5  13   2       61.13       36.54     11.87 o 
   6  13   2       36.34       42.53     11.64 o 
   7  13   2      193.30      182.48     19.85 o 
   8  13   2        4.56       23.41     10.48 o 
   9  13   2      214.58      146.56     20.52 o 
  10  13   2      176.05      134.85     20.57 o 
  11  13   2        2.02       43.00     25.54 o 
   0  14   2      498.19      461.98     39.50 o 
   1  14   2      651.05      671.67     37.99 o 
   2  14   2       29.34       32.20     11.27 o 
   3  14   2     1745.35     1983.43     99.56 o 
   4  14   2      363.57      398.49     36.15 o 
   5  14   2      584.17      607.92     46.22 o 
   6  14   2       40.12       64.74     15.13 o 
   7  14   2       50.98       64.61     20.76 o 
   8  14   2      210.55      159.05     21.92 o 
   9  14   2      499.57      551.52     45.68 o 
  10  14   2        0.52       25.35     30.73 o 
   1  15   2      549.70      508.29     31.74 o 
   2  15   2        2.71       19.21     11.20 o 
   3  15   2       21.07       24.98     12.76 o 
   4  15   2       66.26       58.04     13.84 o 
   5  15   2       90.07       56.48     13.20 o 
   6  15   2        2.38       53.89     13.64 o 
   7  15   2      618.59      581.74     52.22 o 
   8  15   2      213.24      148.18     21.36 o 
   0  16   2       47.62       77.96     19.45 o 
   1  16   2      595.55      554.55     56.76 o 
   2  16   2       19.68       49.42     17.76 o 
   3  16   2      252.32      263.50     29.05 o 
   4  16   2       90.28      105.30     17.08 o 
   5  16   2      472.53      431.33     39.49 o 
   1   1   3    20226.96    18257.34     95.03 o 
   2   1   3     1311.93     1472.11     19.42 o 
   3   1   3      935.66      831.20     12.48 o 
   4   1   3     7336.16     7312.14     39.84 o 
   5   1   3       21.16       66.39      7.07 o 
   6   1   3     7089.38     7165.20     33.29 o 
   7   1   3     2904.90     2904.03     33.10 o 
   8   1   3      165.14       99.21      6.78 o 
   9   1   3    10905.64    11396.69     68.38 o 
  10   1   3      292.55      236.52     15.08 o 
  11   1   3       39.17       37.76     13.46 o 
  12   1   3      456.98      441.94     23.39 o 
  13   1   3       46.38       55.12     10.97 o 
  14   1   3      727.50      662.72     35.97 o 
  15   1   3      474.48      531.84     33.68 o 
  16   1   3       12.18       41.51     15.46 o 
  17   1   3      485.40      437.68     55.71 o 
  18   1   3       19.03       37.24     34.96 o 
   0   2   3    49712.86    46100.14  13351.81 o 
   1   2   3     2769.62     2680.78     34.81 o 
   2   2   3     1996.51     1700.24     15.77 o 
   3   2   3      939.47      682.74     13.64 o 
   4   2   3     1050.78      934.25     16.61 o 
   5   2   3      842.79      856.86     18.90 o 
   6   2   3     1612.38     1488.19     24.80 o 
   7   2   3     3826.34     3894.05     46.89 o 
   8   2   3      931.07      863.71     20.84 o 
   9   2   3     7208.86     7478.75     64.72 o 
  10   2   3     2041.26     2067.13     27.74 o 
  11   2   3      926.71      916.96     29.76 o 
  12   2   3        0.05        7.72      8.30 o 
  13   2   3       81.21       47.84      9.37 o 
  14   2   3      799.32      853.82     41.25 o 
  15   2   3        2.20       25.63      9.33 o 
  16   2   3       16.51       23.49     14.71 o 
  17   2   3      154.63       90.40     21.61 o 
  18   2   3        5.50       36.96     12.58 o 
   1   3   3     2293.79     2155.85     19.12 o 
   2   3   3    13964.90    13186.30     76.69 o 
   3   3   3       62.16       28.55      3.71 o 
   4   3   3     2916.28     2781.69     28.43 o 
   5   3   3      264.09      195.25      9.22 o 
   6   3   3     7340.29     7925.52     44.29 o 
   7   3   3     3578.25     3554.74     43.17 o 
   8   3   3     7284.19     7534.67     47.99 o 
   9   3   3     2941.67     2802.75     25.99 o 
  10   3   3      648.30      631.72     29.80 o 
  11   3   3     1374.04     1429.82     36.92 o 
  12   3   3     4445.10     4606.76     64.78 o 
  13   3   3      357.69      376.67     21.46 o 
  14   3   3       89.05       69.42     16.12 o 
  15   3   3      111.79       90.58     17.11 o 
  16   3   3     1899.32     1896.65     81.29 o 
  17   3   3      857.82      778.31     76.49 o 
  18   3   3      875.77      757.22     98.44 o 
   0   4   3     8048.63     7897.85     70.21 o 
   1   4   3     8150.06     7054.36     43.41 o 
   2   4   3       46.03       88.95      6.15 o 
   3   4   3    27511.54    28073.31    197.28 o 
   4   4   3      243.26      210.16      9.49 o 
   5   4   3      233.98      246.46     11.54 o 
   6   4   3     2101.41     2096.10     45.45 o 
   7   4   3     8240.92     8011.36     52.71 o 
   8   4   3     1874.96     2118.73     31.04 o 
   9   4   3      869.77      951.27     24.91 o 
  10   4   3      371.48      427.00     18.80 o 
  11   4   3      727.73      712.69     36.24 o 
  12   4   3      208.03      178.86     16.51 o 
  13   4   3     3664.63     4153.23     50.64 o 
  14   4   3      310.19      323.58     27.35 o 
  15   4   3     1464.94     1547.41     95.79 o 
  16   4   3      188.48      106.69     22.72 o 
  17   4   3       30.46       65.58     14.62 o 
   1   5   3     9250.10     9581.56     59.76 o 
   2   5   3     1079.21      902.21     18.79 o 
   3   5   3    11002.28    11558.97     63.80 o 
   4   5   3       10.62       23.47      7.96 o 
   5   5   3      127.23       77.98      7.77 o 
   6   5   3     4782.78     4859.14     57.89 o 
   7   5   3     3990.16     3850.74     39.88 o 
   8   5   3     5544.10     5881.96     47.20 o 
   9   5   3      135.05      149.66     14.04 o 
  10   5   3     1338.37     1383.87     33.24 o 
  11   5   3      467.57      510.68     28.34 o 
  12   5   3     1590.96     1692.23     68.36 o 
  13   5   3      379.14      420.61     27.91 o 
  14   5   3      103.83       55.17     12.51 o 
  15   5   3     1342.18     1608.46     80.45 o 
  16   5   3      318.88      301.73     38.31 o 
  17   5   3       42.79       56.70     16.22 o 
   0   6   3     5699.62     5398.62     96.22 o 
   1   6   3      777.97      669.35     26.09 o 
   2   6   3     1420.44     1469.30     27.91 o 
   3   6   3     4448.76     4459.71     46.52 o 
   4   6   3     7963.49     8123.17     55.40 o 
   5   6   3       64.63       26.68      6.76 o 
   6   6   3    12042.97    12378.45     81.33 o 
   7   6   3       79.61       77.12      9.31 o 
   8   6   3     1558.41     1669.25     33.47 o 
   9   6   3      377.06      438.79     25.54 o 
  10   6   3       33.95       46.38     11.07 o 
  11   6   3     3964.29     4406.29     61.67 o 
  12   6   3     2102.21     2248.13     44.79 o 
  13   6   3       61.69       87.34     17.24 o 
  14   6   3     1220.24     1325.67     72.42 o 
  15   6   3       65.84       64.40     15.69 o 
  16   6   3      955.41      957.74     90.17 o 
  17   6   3     1172.11     1052.06    123.79 o 
   1   7   3      626.49      538.06     23.57 o 
   2   7   3     1254.17     1205.31     30.55 o 
   3   7   3     2084.44     1984.76     35.45 o 
   4   7   3     3525.40     3475.07     36.75 o 
   5   7   3      173.05      134.57     12.44 o 
   6   7   3     2160.06     2220.36     32.84 o 
   7   7   3      145.03      141.22     12.94 o 
   8   7   3      391.26      471.38     25.23 o 
   9   7   3     2000.58     2052.90     30.94 o 
  10   7   3       39.66       31.53     13.73 o 
  11   7   3      193.35      233.99     22.08 o 
  12   7   3      888.37      954.53     42.70 o 
  13   7   3      512.18      456.79     40.88 o 
  14   7   3      193.15      162.15     25.04 o 
  15   7   3      780.81      692.81     54.89 o 
  16   7   3      404.40      491.58     41.13 o 
   0   8   3     1818.30     2005.69     44.61 o 
   1   8   3     6047.54     6380.06     43.02 o 
   2   8   3       44.56       38.44      9.61 o 
   3   8   3     4672.47     5023.47     51.27 o 
   4   8   3       35.86       28.52      7.38 o 
   5   8   3     9139.30     9472.26     76.19 o 
   6   8   3      503.01      579.03     31.03 o 
   7   8   3     5981.15     6319.63     67.44 o 
   8   8   3     2607.41     2705.00     40.17 o 
   9   8   3       49.25       24.87      9.42 o 
  10   8   3     1470.05     1515.52     43.13 o 
  11   8   3      132.56       95.03     14.11 o 
  12   8   3      445.85      429.91     28.79 o 
  13   8   3     1249.72     1171.93     68.26 o 
  14   8   3      650.09      534.41     39.72 o 
  15   8   3      832.79      853.16     76.24 o 
  16   8   3       47.01       55.99     16.03 o 
   1   9   3     1545.08     1606.71     32.39 o 
   2   9   3     5158.77     5481.54     45.89 o 
   3   9   3      960.74     1015.55     35.16 o 
   4   9   3      979.32     1027.47     31.79 o 
   5   9   3      875.46      784.16     35.15 o 
   6   9   3       23.21       48.75     11.48 o 
   7   9   3      344.14      317.03     21.84 o 
   8   9   3     1444.07     1397.55     39.95 o 
   9   9   3        1.23       12.55     11.10 o 
  10   9   3       62.19       53.20     13.44 o 
  11   9   3      500.28      454.64     27.44 o 
  12   9   3        0.94       45.91     13.62 o 
  13   9   3      140.15      114.39     15.47 o 
  14   9   3        0.10       40.33     13.44 o 
  15   9   3      264.41      206.48     29.67 o 
   0  10   3       55.10       60.58     14.05 o 
   1  10   3     1973.18     2253.61     45.18 o 
   2  10   3        7.83       29.62      8.62 o 
   3  10   3     2304.40     2521.62     38.65 o 
   4  10   3     2208.81     2335.30     34.77 o 
   5  10   3      453.68      489.86     27.29 o 
   6  10   3      356.18      349.32     23.18 o 
   7  10   3     1839.47     1753.25     39.58 o 
   8  10   3     1361.78     1195.65     38.13 o 
   9  10   3      599.40      582.14     35.34 o 
  10  10   3       32.83       36.11     13.93 o 
  11  10   3      171.79      127.93     18.76 o 
  12  10   3       56.83       50.39     13.35 o 
  13  10   3     1075.68     1136.50     83.99 o 
  14  10   3        9.18       37.44     14.20 o 
   1  11   3      417.09      470.45     23.34 o 
   2  11   3     2983.74     3268.81     51.58 o 
   3  11   3       14.47       22.96      8.97 o 
   4  11   3     2375.43     2440.03     40.24 o 
   5  11   3       15.75       15.43     10.00 o 
   6  11   3       51.25       44.14      9.31 o 
   7  11   3      358.49      337.21     23.78 o 
   8  11   3     2058.52     2499.92     65.69 o 
   9  11   3      488.89      413.54     28.94 o 
  10  11   3      166.31      126.90     18.69 o 
  11  11   3        7.23       42.28     11.92 o 
  12  11   3      498.89      452.99     37.24 o 
  13  11   3       94.61       85.87     16.59 o 
   0  12   3     2347.95     2530.81     61.88 o 
   1  12   3       71.29       66.08      9.80 o 
   2  12   3       24.26       25.24      9.22 o 
   3  12   3      103.52       59.56      9.89 o 
   4  12   3      559.94      548.60     28.95 o 
   5  12   3      460.83      479.93     31.54 o 
   6  12   3      620.71      664.39     41.34 o 
   7  12   3      126.70      104.35     16.39 o 
   8  12   3      199.25      149.43     20.42 o 
   9  12   3       68.29       66.45     12.64 o 
  10  12   3      790.53      718.28     39.38 o 
  11  12   3      208.05      183.26     23.50 o 
  12  12   3        2.94       44.17     16.48 o 
   1  13   3     2636.12     2905.87     76.80 o 
   2  13   3      145.99       94.85     13.96 o 
   3  13   3      399.18      387.65     27.99 o 
   4  13   3       53.30       53.15     13.23 o 
   5  13   3      214.41      197.17     27.02 o 
   6  13   3       24.24       19.23     14.32 o 
   7  13   3        2.06       25.13     19.03 o 
   8  13   3      200.30      173.81     20.30 o 
   9  13   3      298.70      248.79     28.18 o 
  10  13   3       82.83       77.49     14.53 o 
  11  13   3       20.46       36.05     18.00 o 
   0  14   3     1865.34     1930.85    102.11 o 
   1  14   3      213.47      159.28     19.21 o 
   2  14   3        8.33       28.51     12.28 o 
   3  14   3      285.64      230.46     28.38 o 
   4  14   3      248.85      203.93     25.17 o 
   5  14   3        6.23       52.48     14.12 o 
   6  14   3      191.75      172.62     23.27 o 
   7  14   3        7.28       43.26     19.08 o 
   8  14   3      855.14      853.52     65.98 o 
   9  14   3        5.15       62.97     16.32 o 
  10  14   3     1026.54      991.21     89.95 o 
   1  15   3      138.29       98.53     13.72 o 
   2  15   3      994.27     1012.72     63.84 o 
   3  15   3       83.85       95.63     19.02 o 
   4  15   3      161.95       97.65     20.22 o 
   5  15   3       24.18       41.91     14.01 o 
   6  15   3      167.21      164.85     22.74 o 
   7  15   3      126.01      103.91     31.68 o 
   8  15   3     1425.61     1215.26    113.67 o 
   0  16   3      435.83      444.59     61.81 o 
   1  16   3      995.33      841.44     61.49 o 
   2  16   3        6.35       28.50     17.29 o 
   3  16   3      149.22       86.38     22.10 o 
   4  16   3        0.22       23.87     11.04 o 
   5  16   3      123.28      113.89     18.88 o 
   1   0   4    24196.35    22918.66    166.73 o 
   2   0   4        2.11        4.76      4.71 o 
   3   0   4     4276.63     4013.50     48.35 o 
   4   0   4     6669.65     6303.93     47.88 o 
   5   0   4      168.30      168.71     11.09 o 
   6   0   4      667.66      860.08     31.33 o 
   7   0   4     1396.48     1078.35     32.00 o 
   8   0   4     6038.43     5715.41    146.08 o 
   9   0   4      224.78      119.25     19.90 o 
  10   0   4      219.09      230.40     18.84 o 
  11   0   4       24.90       32.87     11.68 o 
  12   0   4     2278.96     2363.12     43.51 o 
  13   0   4     2800.98     3062.90     73.82 o 
  14   0   4     1474.43     1464.31     65.62 o 
  15   0   4       26.41       57.96     18.55 o 
  16   0   4       17.71       49.31     18.85 o 
  17   0   4      206.38      191.43     57.64 o 
  18   0   4      151.16       78.45     31.77 o 
   1   1   4      652.83      619.18     12.55 o 
   2   1   4     7615.38     6656.60     39.60 o 
   3   1   4      731.30      671.00     11.65 o 
   4   1   4       53.98       41.35      5.09 o 
   5   1   4      160.50      170.57     13.38 o 
   6   1   4        0.18       17.90      5.14 o 
   7   1   4       56.94       75.60      7.54 o 
   8   1   4     6257.67     6327.21     37.63 o 
   9   1   4      872.14      964.92     30.87 o 
  10   1   4      913.19      907.98     25.02 o 
  11   1   4       76.61       55.51     11.52 o 
  12   1   4     9385.21    10526.81    106.48 o 
  13   1   4      312.81      332.04     23.19 o 
  14   1   4      475.00      424.70     30.59 o 
  15   1   4        0.22       15.35     12.45 o 
  16   1   4       22.71       26.10     11.58 o 
  17   1   4        4.70       47.01     16.26 o 
  18   1   4      372.23      303.40     51.70 o 
   0   2   4      141.38      113.00      8.01 o 
   1   2   4     4468.73     4032.33     31.51 o 
   2   2   4    32022.25    30019.32    239.15 o 
   3   2   4     3675.71     3824.17     34.29 o 
   4   2   4     4407.51     5201.54     44.52 o 
   5   2   4     2253.23     2089.32     24.86 o 
   6   2   4      403.88      380.47     17.72 o 
   7   2   4      914.04      952.26     21.83 o 
   8   2   4     2081.16     2106.29     29.39 o 
   9   2   4      101.57      144.83     11.17 o 
  10   2   4    12399.02    13045.71    110.61 o 
  11   2   4     1134.06     1151.78     47.12 o 
  12   2   4      479.62      496.68     26.75 o 
  13   2   4      564.98      680.90     38.78 o 
  14   2   4      287.14      342.43     26.92 o 
  15   2   4        3.44       28.28     10.88 o 
  16   2   4      584.17      623.39     42.57 o 
  17   2   4      235.09      187.15     28.44 o 
  18   2   4     1819.49     2049.60    157.12 o 
   1   3   4     2606.81     2344.65     23.76 o 
   2   3   4     4450.31     4354.54     62.60 o 
   3   3   4      978.04      914.55     13.66 o 
   4   3   4     2278.14     2219.07     24.47 o 
   5   3   4      158.70      158.64      9.50 o 
   6   3   4     5397.92     5579.48     85.53 o 
   7   3   4     1271.53     1366.68     31.27 o 
   8   3   4     1152.44     1187.02     24.27 o 
   9   3   4     2594.80     2647.11     29.97 o 
  10   3   4     1671.19     1856.67     46.93 o 
  11   3   4       49.22       62.20     14.54 o 
  12   3   4       27.53       28.17     13.81 o 
  13   3   4      588.61      523.20     33.95 o 
  14   3   4     2643.81     3010.89     66.40 o 
  15   3   4     1359.56     1557.37     86.38 o 
  16   3   4        0.29       45.41     15.69 o 
  17   3   4      143.10      119.19     18.25 o 
  18   3   4      132.76      134.86     27.48 o 
   0   4   4      191.56      206.29     15.89 o 
   1   4   4     5019.80     4689.91     51.26 o 
   2   4   4    18403.02    19248.29     84.99 o 
   3   4   4     5836.29     5836.52     46.15 o 
   4   4   4     1643.29     1605.45     24.86 o 
   5   4   4       43.80       23.38      3.93 o 
   6   4   4     1521.45     1675.47     36.74 o 
   7   4   4     2652.65     2548.22     39.95 o 
   8   4   4      850.56      901.93     33.53 o 
   9   4   4        4.46       34.01      8.73 o 
  10   4   4     2244.61     2362.57     35.54 o 
  11   4   4       57.42       41.55     11.86 o 
  12   4   4     1963.75     2216.79     46.14 o 
  13   4   4      438.90      447.64     33.21 o 
  14   4   4      359.70      395.76     32.73 o 
  15   4   4        4.23       10.93     14.70 o 
  16   4   4      203.04      201.84     26.09 o 
  17   4   4       28.87       55.27     14.68 o 
   1   5   4      878.41      735.67     16.12 o 
   2   5   4     4321.00     4440.92     46.10 o 
   3   5   4     9600.57     9194.66     43.81 o 
   4   5   4      404.77      398.03     15.28 o 
   5   5   4     1370.86     1357.61     29.04 o 
   6   5   4      154.77      130.23     13.00 o 
   7   5   4     5252.40     5418.29     89.04 o 
   8   5   4      270.46      270.60     17.00 o 
   9   5   4     5194.88     5390.09     54.59 o 
  10   5   4      111.58      123.93     16.59 o 
  11   5   4       21.46       18.12      8.53 o 
  12   5   4     1223.64     1157.02     45.08 o 
  13   5   4        3.76        5.94     14.92 o 
  14   5   4      101.79       79.51     16.12 o 
  15   5   4     2510.66     2709.00    107.97 o 
  16   5   4      250.04      180.22     24.95 o 
  17   5   4       19.79       54.25     13.94 o 
   0   6   4     3949.34     3447.64    155.43 o 
   1   6   4    10036.68    10227.21     68.52 o 
   2   6   4        7.65        8.90      5.38 o 
   3   6   4     5393.11     5407.50     55.77 o 
   4   6   4     5301.18     5410.49     60.41 o 
   5   6   4      638.81      693.82     34.56 o 
   6   6   4     1664.20     1702.10     33.95 o 
   7   6   4     1716.90     1784.85     30.19 o 
   8   6   4       26.66       33.32      8.47 o 
   9   6   4      149.14      167.54     18.56 o 
  10   6   4        9.22       23.45      9.85 o 
  11   6   4       92.21       70.92     13.80 o 
  12   6   4      411.89      454.82     27.55 o 
  13   6   4      354.62      385.74     27.74 o 
  14   6   4     1976.41     2048.35     86.85 o 
  15   6   4      337.77      412.84     50.89 o 
  16   6   4      349.87      411.89     36.54 o 
  17   6   4       74.97       56.73     21.74 o 
   1   7   4     4384.49     4695.72     53.42 o 
   2   7   4     9100.09     9095.67     53.55 o 
   3   7   4      156.82      145.38     10.94 o 
   4   7   4     3752.56     3663.42     38.96 o 
   5   7   4     1785.91     1802.29     30.77 o 
   6   7   4     3983.45     4069.78     46.34 o 
   7   7   4      136.92      120.91     15.33 o 
   8   7   4       20.56       28.93     12.05 o 
   9   7   4     2073.95     2137.26     34.49 o 
  10   7   4        0.07      -11.67     11.67 o 
  11   7   4      494.35      533.92     33.07 o 
  12   7   4      243.94      267.84     26.90 o 
  13   7   4       56.16       68.89     14.21 o 
  14   7   4       63.80       46.05     14.50 o 
  15   7   4      214.52      170.31     31.65 o 
  16   7   4       20.95       55.56     16.33 o 
   0   8   4      823.10      744.07     45.70 o 
   1   8   4     2114.53     2113.83     29.32 o 
   2   8   4     1018.80     1102.48     24.95 o 
   3   8   4     4483.05     4738.53     41.80 o 
   4   8   4      224.03      207.58     15.22 o 
   5   8   4       40.01       24.98      6.13 o 
   6   8   4     7122.22     7502.20     82.37 o 
   7   8   4     1846.97     2027.95     50.28 o 
   8   8   4      606.89      703.84     33.61 o 
   9   8   4     1206.19     1098.36     44.03 o 
  10   8   4      129.45      126.59     17.70 o 
  11   8   4      347.25      368.80     27.16 o 
  12   8   4      147.73      189.95     23.36 o 
  13   8   4      796.69      825.85     49.48 o 
  14   8   4      756.17      835.30     59.14 o 
  15   8   4      567.12      516.70     42.59 o 
  16   8   4      385.25      341.51     35.27 o 
   1   9   4     4182.02     4074.39     41.44 o 
   2   9   4     5013.53     5311.68     51.67 o 
   3   9   4      804.74      870.06     32.98 o 
   4   9   4     1115.10     1192.33     34.29 o 
   5   9   4     2927.75     3006.16     41.96 o 
   6   9   4      206.23      170.70     17.67 o 
   7   9   4       11.11       12.89     18.41 o 
   8   9   4     1485.01     1465.73     45.26 o 
   9   9   4      109.32      127.61     17.84 o 
  10   9   4      465.43      488.29     29.21 o 
  11   9   4     1691.22     1849.11     74.59 o 
  12   9   4      114.80       99.17     16.11 o 
  13   9   4      117.66       77.80     18.24 o 
  14   9   4      706.29      732.88     59.70 o 
  15   9   4      556.20      525.26     51.87 o 
   0  10   4        9.03       21.74     16.32 o 
   1  10   4     1929.76     2120.07     44.63 o 
   2  10   4     1813.63     1945.12     41.68 o 
   3  10   4       24.15       42.43      7.62 o 
   4  10   4     8772.79     9792.99     95.53 o 
   5  10   4      185.53      165.97     16.51 o 
   6  10   4      130.14       88.38     11.65 o 
   7  10   4     4264.36     4579.49     54.89 o 
   8  10   4       68.38       52.64     12.56 o 
   9  10   4       10.37       14.53     12.59 o 
  10  10   4      867.56      899.97     44.08 o 
  11  10   4      619.95      616.94     42.69 o 
  12  10   4       47.46       61.31     11.98 o 
  13  10   4     1075.84      913.20     77.74 o 
  14  10   4      357.14      348.93     32.71 o 
   1  11   4      116.13      102.67     11.90 o 
   2  11   4     1040.24     1023.97     42.33 o 
   3  11   4       44.78       37.17      7.49 o 
   4  11   4      202.23      178.69     19.32 o 
   5  11   4        0.12       18.34     11.11 o 
   6  11   4      993.85      846.08     40.57 o 
   7  11   4       37.48       46.96     12.09 o 
   8  11   4        8.95       32.74      9.75 o 
   9  11   4      121.05       69.86     15.02 o 
  10  11   4       22.05       60.61     12.72 o 
  11  11   4        0.11       20.51     16.99 o 
  12  11   4      489.07      463.58     45.18 o 
  13  11   4      389.27      382.26     41.36 o 
   0  12   4     1550.98     1499.77     87.31 o 
   1  12   4      818.43      820.96     38.95 o 
   2  12   4     1721.11     1774.13     51.28 o 
   3  12   4        0.97       30.89     11.16 o 
   4  12   4      985.21      974.12     43.67 o 
   5  12   4     1099.34     1096.64     55.63 o 
   6  12   4     1085.22     1037.26     66.34 o 
   7  12   4     1203.92     1209.56     60.89 o 
   8  12   4      105.33       86.54     18.70 o 
   9  12   4       20.27       36.10     18.07 o 
  10  12   4       61.48       39.28     15.15 o 
  11  12   4      327.65      309.55     29.78 o 
  12  12   4      208.43      176.33     28.98 o 
   1  13   4     1823.88     1862.89     71.32 o 
   2  13   4      377.78      365.35     30.53 o 
   3  13   4       14.98       41.19     12.00 o 
   4  13   4       23.36       48.51     13.63 o 
   5  13   4       60.09       76.14     20.03 o 
   6  13   4        4.62       21.53     16.54 o 
   7  13   4      224.92      201.43     27.04 o 
   8  13   4       39.75       72.69     16.66 o 
   9  13   4      167.77      127.53     21.28 o 
  10  13   4        0.04       33.83     11.39 o 
  11  13   4        7.24       57.37     17.52 o 
   0  14   4      598.78      681.76     53.90 o 
   1  14   4      601.40      582.80     44.03 o 
   2  14   4      298.30      277.93     27.25 o 
   3  14   4      130.44      110.38     16.77 o 
   4  14   4      698.69      652.85     48.03 o 
   5  14   4      333.98      333.52     40.61 o 
   6  14   4     1015.00     1008.09     78.26 o 
   7  14   4      496.69      527.01     43.37 o 
   8  14   4      694.96      589.39     43.95 o 
   9  14   4       15.93       57.89     15.52 o 
   1  15   4        2.44       16.96     13.47 o 
   2  15   4      379.86      310.24     32.67 o 
   3  15   4        5.47       48.78     13.52 o 
   4  15   4      192.54      181.02     25.98 o 
   5  15   4       40.87       32.52     14.40 o 
   6  15   4      308.15      234.26     34.62 o 
   7  15   4      155.67      139.93     21.27 o 
   0  16   4        1.06       54.29     17.93 o 
   1  16   4       41.53       41.01     12.71 o 
   2  16   4      547.84      513.92     49.30 o 
   3  16   4      160.88       89.86     17.53 o 
   4  16   4      564.81      521.74     46.63 o 
   1   1   5      753.76      676.28     11.07 o 
   2   1   5     7137.11     6680.65     34.72 o 
   3   1   5    20926.37    21539.95     97.77 o 
   4   1   5       31.23        1.01      5.20 o 
   5   1   5     1922.75     1817.18     26.25 o 
   6   1   5     2893.94     2786.84     32.85 o 
   7   1   5       34.14       88.35      7.75 o 
   8   1   5     1851.11     1718.62     29.06 o 
   9   1   5       89.05       68.02      8.61 o 
  10   1   5      808.46      860.26     41.28 o 
  11   1   5      754.12      797.37     35.05 o 
  12   1   5     6810.00     7354.77     82.29 o 
  13   1   5        1.02       21.93      9.02 o 
  14   1   5      285.87      332.23     26.09 o 
  15   1   5      161.78      101.73     15.25 o 
  16   1   5       57.52       53.64     11.32 o 
  17   1   5       82.85       76.63     18.82 o 
  18   1   5     1848.94     1718.50    158.63 o 
   0   2   5      258.78      259.24     14.61 o 
   1   2   5     9950.35     9740.27     48.75 o 
   2   2   5    15152.99    14496.17     71.27 o 
   3   2   5     1578.10     1786.21     21.32 o 
   4   2   5     2280.87     2312.61     25.20 o 
   5   2   5      474.52      567.50     21.66 o 
   6   2   5       71.15       82.37      7.53 o 
   7   2   5     1851.96     1836.61     30.76 o 
   8   2   5      656.98      652.79     30.52 o 
   9   2   5      908.37     1022.86     29.07 o 
  10   2   5      989.11      933.69     40.85 o 
  11   2   5     6444.44     7164.39     69.55 o 
  12   2   5        0.05       15.55     10.03 o 
  13   2   5     1127.18     1081.65     53.31 o 
  14   2   5       25.96       41.67     12.67 o 
  15   2   5       11.05       43.10     13.26 o 
  16   2   5      385.64      387.69     34.77 o 
  17   2   5       87.67      116.09     22.68 o 
  18   2   5      547.70      366.00     64.66 o 
   1   3   5     1264.54     1138.96     18.91 o 
   2   3   5    11097.61    11475.95     48.44 o 
   3   3   5    15245.31    15211.98     68.49 o 
   4   3   5      468.25      412.12     14.39 o 
   5   3   5     1909.24     1996.35     26.61 o 
   6   3   5     1157.44     1161.66     27.84 o 
   7   3   5     1272.99     1335.11     26.25 o 
   8   3   5     2182.35     2368.23     39.95 o 
   9   3   5     4979.50     5172.63     49.19 o 
  10   3   5       28.11       26.32     10.92 o 
  11   3   5     1161.43     1329.68     48.81 o 
  12   3   5       25.65       35.59     11.56 o 
  13   3   5     1029.58      980.61     49.06 o 
  14   3   5       22.45       46.53     13.60 o 
  15   3   5     1581.14     1704.07     82.87 o 
  16   3   5      325.30      212.20     28.73 o 
  17   3   5      246.59      180.12     30.74 o 
   0   4   5    18327.61    19073.21    150.41 o 
   1   4   5     1828.35     1714.06     27.86 o 
   2   4   5      315.07      203.49      9.99 o 
   3   4   5     1786.24     1672.67     24.05 o 
   4   4   5     8171.43     8215.19     46.88 o 
   5   4   5      172.16      162.69     15.36 o 
   6   4   5     5966.03     6386.75     59.57 o 
   7   4   5      831.35      831.81     34.08 o 
   8   4   5       31.75       21.98     10.30 o 
   9   4   5      547.24      566.43     33.54 o 
  10   4   5     9351.17     9780.89    114.28 o 
  11   4   5      274.98      256.47     19.95 o 
  12   4   5      595.27      632.87     29.20 o 
  13   4   5       90.04       90.56     13.22 o 
  14   4   5      116.42       85.25     15.88 o 
  15   4   5        5.55       37.49     12.40 o 
  16   4   5      790.29      756.68     59.98 o 
  17   4   5       51.04       62.12     18.58 o 
   1   5   5     8243.76     8278.62     58.52 o 
   2   5   5     2790.80     2439.80     31.50 o 
   3   5   5      522.60      455.84     15.74 o 
   4   5   5      464.29      475.71     15.01 o 
   5   5   5    14225.88    14356.42     85.32 o 
   6   5   5        5.35       33.11      7.59 o 
   7   5   5     1010.60     1050.62     33.86 o 
   8   5   5     1756.19     2003.62     40.93 o 
   9   5   5     2426.67     2707.32     38.59 o 
  10   5   5      205.22      158.99     17.02 o 
  11   5   5      897.98      856.62     41.84 o 
  12   5   5     1276.08     1439.52     57.44 o 
  13   5   5      463.87      424.35     35.42 o 
  14   5   5      132.40      121.16     17.44 o 
  15   5   5      874.97      767.49     50.79 o 
  16   5   5       26.82       68.25     14.68 o 
  17   5   5      312.45      242.96     38.13 o 
   0   6   5     1526.84     1537.78     60.21 o 
   1   6   5      356.63      317.68     20.20 o 
   2   6   5      122.61       85.23      7.53 o 
   3   6   5    11405.04    11503.89     65.89 o 
   4   6   5      463.17      326.04     16.65 o 
   5   6   5       25.04       28.55      6.16 o 
   6   6   5     1408.83     1475.83     35.06 o 
   7   6   5       52.88       36.18      9.21 o 
   8   6   5     2298.55     2481.37     42.13 o 
   9   6   5      657.46      676.44     37.09 o 
  10   6   5     4270.18     4668.77     54.19 o 
  11   6   5     1215.61     1245.19     47.67 o 
  12   6   5       76.96       83.83     14.84 o 
  13   6   5       48.42       61.16     13.35 o 
  14   6   5       92.38      104.64     16.37 o 
  15   6   5      174.47      134.82     24.37 o 
  16   6   5     2369.63     2826.86    111.53 o 
   1   7   5     3386.31     3579.81     46.16 o 
   2   7   5     7172.39     7512.77     97.37 o 
   3   7   5      965.73      858.35     25.01 o 
   4   7   5     6046.56     6224.62     41.06 o 
   5   7   5     3041.07     3011.77     32.99 o 
   6   7   5     2461.21     2590.03     34.01 o 
   7   7   5        1.32       26.23      8.36 o 
   8   7   5      376.16      398.83     22.71 o 
   9   7   5     1480.75     1501.43     39.87 o 
  10   7   5     2437.62     2650.53     45.33 o 
  11   7   5        5.52       21.26     10.87 o 
  12   7   5     2683.10     2951.90     79.52 o 
  13   7   5       96.57      121.95     19.05 o 
  14   7   5       43.17       40.28     11.91 o 
  15   7   5       78.26       51.06     18.90 o 
  16   7   5      242.82      172.88     26.40 o 
   0   8   5     1666.04     1383.52    186.05 o 
   1   8   5       98.59       90.60      9.36 o 
   2   8   5     5538.29     5801.58     46.67 o 
   3   8   5        6.85       11.92      6.87 o 
   4   8   5    16200.91    16912.82    165.42 o 
   5   8   5       20.51       21.85      8.79 o 
   6   8   5      337.13      371.20     21.29 o 
   7   8   5       48.77       39.96     10.54 o 
   8   8   5      535.85      492.06     26.03 o 
   9   8   5       92.48       74.15     12.46 o 
  10   8   5     3175.87     3459.45     54.49 o 
  11   8   5       86.22       74.56     15.77 o 
  12   8   5      471.20      441.09     27.11 o 
  13   8   5       97.84       87.50     14.49 o 
  14   8   5        5.54       40.67     14.10 o 
  15   8   5      192.83      158.82     27.22 o 
   1   9   5     1053.97      987.95     35.59 o 
   2   9   5      361.06      350.70     18.55 o 
   3   9   5     2320.55     2394.26     34.29 o 
   4   9   5     6501.11     6758.89     66.34 o 
   5   9   5      177.33      170.59     18.10 o 
   6   9   5      225.32      181.83     16.27 o 
   7   9   5     1218.64     1211.98     40.79 o 
   8   9   5       76.29       66.10     10.66 o 
   9   9   5      543.75      554.15     47.09 o 
  10   9   5      277.96      280.49     26.85 o 
  11   9   5       20.66       52.93     12.69 o 
  12   9   5      827.67      832.80     52.20 o 
  13   9   5       11.90       35.54     12.57 o 
  14   9   5      193.43      125.58     19.34 o 
  15   9   5       42.92       59.03     14.55 o 
   0  10   5      181.01      119.15     20.83 o 
   1  10   5       75.34       55.34     10.12 o 
   2  10   5     3919.53     4013.36     47.29 o 
   3  10   5       25.48       34.39      7.56 o 
   4  10   5     4398.12     4739.97     55.32 o 
   5  10   5      811.31      746.88     32.28 o 
   6  10   5      944.46      931.92     36.52 o 
   7  10   5      405.48      363.50     24.04 o 
   8  10   5       78.13       87.98     13.01 o 
   9  10   5       21.71       45.48     11.21 o 
  10  10   5      374.69      357.67     27.14 o 
  11  10   5        0.31       37.32     14.98 o 
  12  10   5        6.47       18.71     11.12 o 
  13  10   5      120.18       69.46     27.08 o 
  14  10   5      126.33       96.87     20.00 o 
   1  11   5     1621.32     1566.12     51.64 o 
   2  11   5       60.32       55.12     10.14 o 
   3  11   5     1327.81     1194.54     42.52 o 
   4  11   5      209.47      149.62     15.27 o 
   5  11   5      950.97      974.00     52.95 o 
   6  11   5      120.78      110.32     15.14 o 
   7  11   5      138.35      110.64     17.77 o 
   8  11   5      154.91      110.24     19.43 o 
   9  11   5        0.16       38.59     13.46 o 
  10  11   5       59.78       65.57     14.37 o 
  11  11   5      369.71      397.42     38.02 o 
  12  11   5      489.49      418.64     32.59 o 
  13  11   5       15.40       47.05     22.38 o 
   0  12   5       57.98       36.87     20.75 o 
   1  12   5        4.36       37.22     11.20 o 
   2  12   5      546.65      559.98     30.90 o 
   3  12   5     3007.70     3185.54     64.14 o 
   4  12   5      112.28       80.38     14.86 o 
   5  12   5      200.97      133.56     18.97 o 
   6  12   5       29.95       32.57     12.21 o 
   7  12   5     1092.26     1154.31     81.11 o 
   8  12   5      486.73      488.42     45.57 o 
   9  12   5      203.72      186.75     25.49 o 
  10  12   5      134.33      120.42     24.58 o 
  11  12   5     1176.22     1142.40     83.12 o 
  12  12   5      215.75      247.98     32.45 o 
   1  13   5      144.42      126.04     20.93 o 
   2  13   5      624.06      701.45     35.93 o 
   3  13   5      116.37       54.14     12.52 o 
   4  13   5      606.92      678.76     40.34 o 
   5  13   5       32.26       50.24     12.76 o 
   6  13   5      876.68      926.33     63.42 o 
   7  13   5       22.13       41.07     14.45 o 
   8  13   5      958.62      986.06     65.98 o 
   9  13   5       45.09       28.79     15.17 o 
  10  13   5      270.31      296.91     32.24 o 
   0  14   5       16.37       56.90     15.13 o 
   1  14   5       20.41       19.25     11.42 o 
   2  14   5      319.99      246.34     27.99 o 
   3  14   5        4.85       24.72     13.90 o 
   4  14   5        0.10       19.88     13.67 o 
   5  14   5       14.61       30.26     17.99 o 
   6  14   5       12.03       60.69     17.20 o 
   7  14   5      104.73      109.43     17.59 o 
   8  14   5       51.68       52.32     16.62 o 
   9  14   5      156.26      113.54     21.69 o 
   1  15   5     1121.12     1012.58     66.01 o 
   2  15   5        0.26       38.44     11.87 o 
   3  15   5       88.70       54.81     13.21 o 
   4  15   5       48.41       42.80     13.48 o 
   5  15   5      557.57      537.95     44.29 o 
   6  15   5      330.20      319.97     41.27 o 
   7  15   5       86.23       97.56     17.97 o 
   0  16   5       90.94       91.42     33.63 o 
   1  16   5       44.83       49.74     14.57 o 
   2  16   5      412.87      404.41     40.30 o 
   3  16   5      246.24      256.47     28.65 o 
   0   0   6      161.48      232.01     27.16 o 
   1   0   6    18563.63    17849.98    148.74 o 
   2   0   6     1496.09     1370.71     23.20 o 
   3   0   6    27318.27    28097.63    258.01 o 
   4   0   6        4.23       22.96      7.71 o 
   5   0   6     3019.70     3146.00     52.70 o 
   6   0   6      937.24      886.24     47.41 o 
   7   0   6     3331.18     3713.41     47.45 o 
   8   0   6     1488.78     1406.51     43.91 o 
   9   0   6    12434.36    12579.58    115.37 o 
  11   0   6     3397.28     3314.42     60.40 o 
  12   0   6      553.55      584.50     40.65 o 
  13   0   6      444.11      495.64     39.40 o 
  14   0   6        2.23       19.87     15.55 o 
  15   0   6      112.83      101.51     25.36 o 
  16   0   6      746.44      617.43     54.80 o 
  17   0   6      567.46      496.01     59.60 o 
   1   1   6     1725.92     1459.17     21.12 o 
   2   1   6     3891.88     4114.41     39.53 o 
   3   1   6     3110.41     3200.48     31.31 o 
   4   1   6      487.62      464.71     20.82 o 
   5   1   6     1122.98     1244.13     24.25 o 
   6   1   6       26.72       42.54      6.08 o 
   7   1   6      228.49      289.15     17.78 o 
   8   1   6     3047.91     3150.19     35.56 o 
   9   1   6    26112.46    27844.82    242.44 o 
  10   1   6       28.35       27.44      8.07 o 
  11   1   6     7329.54     7704.69     83.52 o 
  12   1   6     1506.43     1527.03     47.38 o 
  13   1   6     1143.15     1255.01     57.91 o 
  14   1   6       13.85       31.96     10.14 o 
  15   1   6     1710.09     1788.58     75.01 o 
  16   1   6      384.62      331.26     28.76 o 
  17   1   6      150.44      127.94     24.38 o 
   0   2   6       87.58      181.63     13.70 o 
   1   2   6     2841.52     2036.06     25.78 o 
   2   2   6     1170.91     1206.34     17.61 o 
   3   2   6     3352.66     2959.11     29.34 o 
   4   2   6        6.94       23.54      7.68 o 
   5   2   6     9680.89    10301.15     69.77 o 
   6   2   6      890.80      978.26     23.36 o 
   7   2   6     5758.42     5249.41     62.60 o 
   8   2   6     1951.10     2097.31     31.67 o 
   9   2   6      407.13      445.96     22.79 o 
  10   2   6      931.11      965.28     35.85 o 
  11   2   6        0.10       28.17      7.85 o 
  12   2   6      779.98      790.36     36.28 o 
  13   2   6     3531.94     3839.21     47.74 o 
  14   2   6      144.54      159.43     19.97 o 
  15   2   6      640.81      647.89     44.31 o 
  16   2   6     1027.99     1053.73     82.04 o 
  17   2   6      168.81      148.27     23.84 o 
   1   3   6      158.21      146.69     10.49 o 
   2   3   6     1802.10     1650.15     22.37 o 
   3   3   6    17202.74    17428.89     90.24 o 
   4   3   6     3022.19     2806.14     31.98 o 
   5   3   6       31.76       13.51      5.19 o 
   6   3   6       19.53       21.98      5.28 o 
   7   3   6     1390.07     1303.17     25.31 o 
   8   3   6      358.14      372.67     19.18 o 
   9   3   6       71.90       45.62     13.42 o 
  10   3   6     1798.20     1812.13     44.22 o 
  11   3   6     2412.81     2443.24     34.20 o 
  12   3   6     1251.06     1360.92     49.31 o 
  13   3   6       86.93       96.14     13.61 o 
  14   3   6      168.56      155.08     21.57 o 
  15   3   6       97.81      116.42     16.73 o 
  16   3   6        3.69       30.38     11.17 o 
  17   3   6      165.67       99.84     18.47 o 
   0   4   6       49.42      133.05     14.68 o 
   1   4   6     9874.30     9339.13     71.67 o 
   2   4   6     1313.45     1210.71     29.84 o 
   3   4   6     8477.70     8960.06     52.16 o 
   4   4   6     1006.89     1007.94     22.15 o 
   5   4   6    13059.24    13925.98     84.56 o 
   6   4   6     6093.93     6223.51     39.54 o 
   7   4   6     3000.99     3272.13     33.94 o 
   8   4   6        8.54       19.93      8.16 o 
   9   4   6     1229.59     1293.00     57.78 o 
  10   4   6     5458.93     5901.31     80.17 o 
  11   4   6        0.93       21.28      9.69 o 
  12   4   6      351.46      370.14     25.18 o 
  13   4   6     1385.44     1457.20     61.18 o 
  14   4   6       22.32       40.01     12.09 o 
  15   4   6        6.72       41.46     12.53 o 
  16   4   6       25.09       29.31     15.56 o 
  17   4   6       41.01       30.85     15.66 o 
   1   5   6     3487.08     3423.99     46.92 o 
   2   5   6     1190.83     1286.47     30.89 o 
   3   5   6     2262.77     2262.03     31.16 o 
   4   5   6      810.87      686.44     24.69 o 
   5   5   6     1414.33     1234.42     25.73 o 
   6   5   6     5950.27     5913.37     57.78 o 
   7   5   6       15.34       20.83     11.17 o 
   8   5   6        3.42       28.03     12.23 o 
   9   5   6     1974.35     1967.13     50.89 o 
  10   5   6     1444.96     1567.10     43.19 o 
  11   5   6      116.11      102.43     15.67 o 
  12   5   6     1001.87     1003.32     41.37 o 
  13   5   6      455.32      389.30     28.30 o 
  14   5   6      289.87      315.66     29.01 o 
  15   5   6      758.78      772.59     51.74 o 
  16   5   6        0.32       35.67     13.43 o 
  17   5   6      549.40      475.52     56.05 o 
   0   6   6        0.20       16.55      9.88 o 
   1   6   6     7145.84     7505.00     53.71 o 
   2   6   6     1006.10     1027.09     25.29 o 
   3   6   6     2741.47     2616.10     48.45 o 
   4   6   6     2804.55     2836.15     42.10 o 
   5   6   6     3806.52     3975.01     37.43 o 
   6   6   6        3.48       10.36     10.67 o 
   7   6   6     2024.32     2092.79     46.27 o 
   8   6   6      107.24       90.38     18.08 o 
   9   6   6       55.15       63.77     10.75 o 
  10   6   6     1185.25     1100.54     43.42 o 
  11   6   6      750.31      732.45     39.01 o 
  12   6   6       58.04       57.59     11.67 o 
  13   6   6      129.33       96.60     16.98 o 
  14   6   6        7.54       26.99     11.28 o 
  15   6   6       16.04       16.50     12.69 o 
  16   6   6        3.49       26.55     12.74 o 
   1   7   6    10230.39    10336.90     89.12 o 
   2   7   6      309.92      353.45     26.32 o 
   3   7   6     3850.75     3883.31     34.42 o 
   4   7   6      447.06      483.90     28.38 o 
   5   7   6    12527.52    12675.65    121.10 o 
   6   7   6       45.50       20.56      8.24 o 
   7   7   6     1984.97     2151.44     41.19 o 
   8   7   6      220.93      159.91     18.09 o 
   9   7   6       13.06       32.06     12.05 o 
  10   7   6      190.82      217.92     24.37 o 
  11   7   6      515.77      479.45     33.75 o 
  12   7   6      972.46      933.95     64.13 o 
  13   7   6      175.00      145.72     20.86 o 
  14   7   6       36.69       68.91     15.60 o 
  15   7   6     1825.80     2124.28     90.62 o 
  16   7   6      144.67      113.34     21.36 o 
   0   8   6     1495.29     1532.80     60.09 o 
   1   8   6      513.62      409.23     40.09 o 
   2   8   6      114.98      110.90     11.02 o 
   3   8   6     4134.32     4244.25     48.13 o 
   4   8   6     6598.58     6803.52     65.51 o 
   5   8   6        2.05       19.66     12.40 o 
   6   8   6      393.71      365.59     21.32 o 
   7   8   6      449.49      436.16     26.73 o 
   8   8   6       11.89       17.55      9.14 o 
   9   8   6       26.70       42.49     13.40 o 
  10   8   6       27.34       51.31     12.63 o 
  11   8   6      726.59      662.18     37.54 o 
  12   8   6       12.81       41.97     14.47 o 
  13   8   6        2.38       28.50     12.62 o 
  14   8   6        5.14       31.29     14.18 o 
  15   8   6        9.74        7.07     13.81 o 
   1   9   6     1738.77     1994.42     66.72 o 
   2   9   6     3600.06     3851.87     64.49 o 
   3   9   6     1821.12     1914.49     46.22 o 
   4   9   6      527.76      490.86     22.11 o 
   5   9   6     7488.80     8042.04     85.99 o 
   6   9   6       25.37       33.17     10.42 o 
   7   9   6      510.42      422.66     26.20 o 
   8   9   6     1310.96     1249.48     56.26 o 
   9   9   6       91.56       62.55     11.69 o 
  10   9   6        3.57       24.25     10.76 o 
  11   9   6       69.06       63.89     13.52 o 
  12   9   6      304.51      284.83     28.84 o 
  13   9   6      239.27      164.14     24.23 o 
  14   9   6      295.07      213.93     33.35 o 
   0  10   6      172.47      156.96     30.48 o 
   1  10   6     2445.43     2540.07     42.49 o 
   2  10   6     5256.40     5567.72     67.66 o 
   3  10   6       17.13       17.51      8.25 o 
   4  10   6      924.74      990.78     49.61 o 
   5  10   6      184.18      194.87     18.32 o 
   6  10   6     1919.18     1882.42     56.66 o 
   7  10   6     3789.47     4179.12     58.42 o 
   8  10   6        0.68       24.04     12.50 o 
   9  10   6      410.60      415.95     36.52 o 
  10  10   6     1081.10      995.60     64.19 o 
  11  10   6        0.21       34.82     14.10 o 
  12  10   6        8.47       47.04     13.34 o 
  13  10   6     1259.02     1361.09     77.54 o 
  14  10   6       36.51       26.65     21.34 o 
   1  11   6        7.76        7.45      9.29 o 
   2  11   6       67.97       38.58     10.92 o 
   3  11   6     3024.72     3178.24     55.35 o 
   4  11   6        3.12       13.74     13.39 o 
   5  11   6      920.20      929.46     51.37 o 
   6  11   6        1.85        3.60     12.27 o 
   7  11   6       19.10       54.93     17.31 o 
   8  11   6      185.63      221.87     30.59 o 
   9  11   6     1225.08     1271.03     74.26 o 
  10  11   6        0.33       54.28     14.40 o 
  11  11   6      309.62      308.93     35.53 o 
  12  11   6        8.80       42.86     20.61 o 
  13  11   6      361.08      264.10     32.90 o 
   0  12   6       54.36       47.30     15.42 o 
   1  12   6      806.35      875.97     44.18 o 
   2  12   6      880.22      980.92     47.57 o 
   3  12   6      127.21      112.86     17.85 o 
   4  12   6     3531.55     3966.61     86.66 o 
   5  12   6     3731.79     4427.02     90.19 o 
   6  12   6      832.69      839.97     52.15 o 
   7  12   6     1709.21     1718.74     98.37 o 
   8  12   6       18.31       20.19     15.18 o 
   9  12   6      220.83      167.12     23.57 o 
  10  12   6      536.95      519.90     40.35 o 
  11  12   6        0.32       20.97     14.65 o 
   1  13   6       14.41       20.81     13.77 o 
   2  13   6      234.87      190.29     22.99 o 
   3  13   6      774.70      755.68     44.79 o 
   4  13   6      124.15      133.02     21.29 o 
   5  13   6      675.94      680.56     48.16 o 
   6  13   6       10.57       21.63     15.12 o 
   7  13   6       29.19       46.49     16.08 o 
   8  13   6      125.44      132.54     26.30 o 
   9  13   6      133.03      117.25     21.55 o 
  10  13   6      249.61      186.61     27.43 o 
   0  14   6        9.79       44.61     21.84 o 
   1  14   6      635.64      577.78     35.97 o 
   2  14   6      456.39      451.68     37.30 o 
   3  14   6      550.14      572.32     40.16 o 
   4  14   6     1811.44     1997.95     92.57 o 
   5  14   6     1537.64     1747.30     92.81 o 
   6  14   6       72.98       74.82     18.13 o 
   7  14   6      324.09      269.41     29.83 o 
   8  14   6      204.03      180.90     26.59 o 
   1  15   6      144.26      136.51     17.38 o 
   2  15   6        3.83       28.63     10.97 o 
   3  15   6        0.95        8.30     23.06 o 
   4  15   6        0.15       48.08     16.91 o 
   5  15   6      167.98       92.28     16.34 o 
   6  15   6       21.88       43.48     17.89 o 
   0  16   6     1035.60      986.21    120.50 o 
   1  16   6      786.47      693.01     60.20 o 
   2  16   6      328.33      242.75     37.98 o 
   1   1   7     1211.81     1004.28     19.45 o 
   2   1   7     1841.72     2108.83     26.18 o 
   3   1   7      267.67      241.91     10.91 o 
   4   1   7       62.98       49.45     11.00 o 
   5   1   7      208.22      177.11     10.85 o 
   6   1   7     9922.32     9843.89     69.23 o 
   7   1   7      383.84      444.27     23.97 o 
   8   1   7        2.08       17.61      7.18 o 
   9   1   7     8285.98     8581.42     77.58 o 
  10   1   7     1833.59     1796.31     37.62 o 
  11   1   7      507.80      435.20     26.38 o 
  12   1   7     5713.59     6426.58     65.88 o 
  13   1   7       43.04       64.53     13.23 o 
  14   1   7       19.42       15.92     12.83 o 
  15   1   7     1851.03     2074.25     90.19 o 
  16   1   7       91.11       88.11     17.36 o 
  17   1   7       42.60       58.15     12.50 o 
   0   2   7     4482.35     4564.45     71.51 o 
   1   2   7      242.64      208.48     11.47 o 
   2   2   7     3369.28     3443.70     36.33 o 
   3   2   7     3254.50     3251.39     34.30 o 
   4   2   7     7476.74     7261.11     63.13 o 
   5   2   7     2892.61     3022.52     40.94 o 
   6   2   7     4340.89     4596.02     49.58 o 
   7   2   7      361.02      314.75     18.30 o 
   8   2   7     1659.55     1653.27     39.76 o 
   9   2   7      481.83      463.59     24.76 o 
  10   2   7     6191.27     6607.17     63.33 o 
  11   2   7     1352.56     1444.63     51.25 o 
  12   2   7       13.17       21.26     12.68 o 
  13   2   7       46.58       39.51     12.49 o 
  14   2   7      697.95      735.05     41.65 o 
  15   2   7       35.76       57.07     15.10 o 
  16   2   7       27.37       55.03     15.91 o 
  17   2   7      170.39      135.20     19.70 o 
   1   3   7        5.57       17.51      6.64 o 
   2   3   7     8098.19     8614.38     44.28 o 
   3   3   7      375.44      347.11     15.79 o 
   4   3   7    11169.36    11849.82    108.99 o 
   5   3   7     2686.98     2962.84     39.63 o 
   6   3   7     4107.63     4529.24     46.94 o 
   7   3   7     2109.03     1973.56     35.46 o 
   8   3   7      129.95      166.97     13.58 o 
   9   3   7        0.73       26.77     11.21 o 
  10   3   7      233.99      232.01     18.94 o 
  11   3   7      231.94      198.63     17.00 o 
  12   3   7      215.71      183.58     17.65 o 
  13   3   7      229.60      170.22     21.48 o 
  14   3   7      184.16      184.46     29.21 o 
  15   3   7      110.90       64.34     13.49 o 
  16   3   7       13.07       35.10     11.99 o 
  17   3   7      680.01      541.23     65.85 o 
   0   4   7    12715.28    12587.98    115.22 o 
   1   4   7     7302.16     7008.93     63.11 o 
   2   4   7      107.10      153.88     11.46 o 
   3   4   7     3383.48     3395.47     37.26 o 
   4   4   7     2124.48     1915.68     32.40 o 
   5   4   7      751.13      650.89     27.73 o 
   6   4   7     7152.91     7301.98     44.13 o 
   7   4   7     4340.77     4615.09     42.09 o 
   8   4   7        1.19       12.85      7.60 o 
   9   4   7     1473.46     1649.38     38.39 o 
  10   4   7     1762.54     1959.87     42.29 o 
  11   4   7       37.06       30.57     11.33 o 
  12   4   7        3.23       28.22     13.65 o 
  13   4   7     1853.82     2044.27     62.01 o 
  14   4   7      979.16     1028.90     62.97 o 
  15   4   7      281.81      297.86     33.07 o 
  16   4   7      793.84      791.34     54.37 o 
  17   4   7       25.11       31.39     20.26 o 
   1   5   7     1056.06      985.40     33.64 o 
   2   5   7    12060.23    11941.21     91.47 o 
   3   5   7     4696.83     5058.15     50.71 o 
   4   5   7     6326.04     6266.13     45.35 o 
   5   5   7     4272.10     4453.29     42.11 o 
   6   5   7     3166.59     3290.83     40.32 o 
   7   5   7     1150.75      949.11     82.95 o 
   8   5   7     2113.28     1723.66    159.05 o 
   9   5   7       46.00       53.33     11.88 o 
  10   5   7     1129.54     1083.43     40.53 o 
  11   5   7      667.98      730.99     43.51 o 
  12   5   7      376.30      454.63     35.56 o 
  13   5   7      272.60      217.82     27.47 o 
  14   5   7        7.30       20.35     14.08 o 
  15   5   7     1165.36     1151.72     75.24 o 
  16   5   7      285.59      204.44     29.05 o 
   0   6   7     2778.52     2934.56     80.59 o 
   1   6   7     3334.65     3115.00     39.58 o 
   2   6   7      769.44      780.43     30.57 o 
   3   6   7     4991.64     5092.88     68.11 o 
   4   6   7     1950.25     1849.31     31.28 o 
   5   6   7       83.49       54.91      7.21 o 
   6   6   7     1956.12     1990.06     30.53 o 
   7   6   7     7759.66     8092.20     93.59 o 
   8   6   7      583.79      579.44     32.35 o 
   9   6   7       20.18        2.28      9.84 o 
  10   6   7     3599.72     3873.23     55.26 o 
  11   6   7      455.05      426.32     29.58 o 
  12   6   7        0.38       27.80     10.34 o 
  13   6   7     2262.29     2539.33     74.80 o 
  14   6   7       54.91       51.28     13.55 o 
  15   6   7      404.28      406.95     31.70 o 
  16   6   7       47.92       93.55     24.35 o 
   1   7   7     1988.99     2095.04     44.37 o 
   2   7   7     5052.96     5299.96     44.17 o 
   3   7   7     2087.17     2086.43     38.62 o 
   4   7   7      789.90      760.77     22.40 o 
   5   7   7       16.66       10.13      9.82 o 
   6   7   7     2660.47     2850.16     41.72 o 
   7   7   7       52.01       65.60     11.35 o 
   8   7   7      178.59      135.34     18.86 o 
   9   7   7      216.91      183.10     20.94 o 
  10   7   7       36.47       46.86     10.92 o 
  11   7   7      420.07      365.03     27.15 o 
  12   7   7        2.32       13.73     13.63 o 
  13   7   7      127.80       72.64     15.50 o 
  14   7   7      267.78      295.37     31.69 o 
  15   7   7      258.81      123.55     21.76 o 
   0   8   7     4342.00     4399.37     67.80 o 
   1   8   7     6695.80     7019.88     75.27 o 
   2   8   7       26.94       28.35      8.32 o 
   3   8   7      309.43      334.78     18.53 o 
   4   8   7     2428.62     2424.55     34.83 o 
   5   8   7     3383.39     3653.26     42.69 o 
   6   8   7       41.56       37.30     12.01 o 
   7   8   7     4066.17     4241.10     50.97 o 
   8   8   7      863.73      905.92     50.22 o 
   9   8   7      329.15      265.64     26.61 o 
  10   8   7       41.38       58.07     15.74 o 
  11   8   7        3.66       39.45     16.62 o 
  12   8   7       21.22       28.53     13.03 o 
  13   8   7     1903.22     1949.27     92.85 o 
  14   8   7      133.37       95.67     18.72 o 
  15   8   7      250.28      172.80     38.95 o 
   1   9   7     2985.03     3023.90     45.68 o 
   2   9   7      796.76      904.71     36.90 o 
   3   9   7      431.75      438.06     27.11 o 
   4   9   7     6159.09     6531.16     68.42 o 
   5   9   7      516.14      501.14     23.94 o 
   6   9   7       61.61       35.01      9.54 o 
   7   9   7      543.75      554.79     30.09 o 
   8   9   7      351.26      374.11     32.35 o 
   9   9   7       78.09       62.03     12.75 o 
  10   9   7        3.46       34.10     15.00 o 
  11   9   7      247.70      254.85     31.57 o 
  12   9   7      382.28      315.14     32.61 o 
  13   9   7      158.24      133.68     20.91 o 
  14   9   7        6.86       44.84     12.87 o 
   0  10   7      370.34      335.84     34.88 o 
   1  10   7     1566.17     1665.94     56.40 o 
   2  10   7     2755.41     2919.96     49.02 o 
   3  10   7      166.96      161.65     16.87 o 
   4  10   7      367.81      353.79     27.03 o 
   5  10   7     3447.74     3646.94     60.77 o 
   6  10   7      131.24       88.60     12.46 o 
   7  10   7     1667.19     1707.92     58.69 o 
   8  10   7       62.75       54.52     12.47 o 
   9  10   7        5.86        6.11     16.41 o 
  10  10   7       44.10       56.85     15.48 o 
  11  10   7       76.49       63.21     18.37 o 
  12  10   7      277.61      311.58     29.38 o 
  13  10   7     1044.86     1013.91     92.51 o 
   1  11   7      168.40      148.20     19.26 o 
   2  11   7      279.00      280.43     20.18 o 
   3  11   7      385.62      329.52     25.35 o 
   4  11   7     1747.62     1787.90     56.26 o 
   5  11   7        2.02       -0.57     14.45 o 
   6  11   7      143.61       71.75     13.26 o 
   7  11   7        6.84       12.02     16.24 o 
   8  11   7        2.76       38.12     20.66 o 
   9  11   7      529.51      595.41     48.25 o 
  10  11   7       24.73       68.01     16.22 o 
  11  11   7       25.74       11.79     16.66 o 
  12  11   7       75.18       67.28     19.77 o 
   0  12   7     1393.50     1498.20     93.38 o 
   1  12   7       80.67       56.22     12.74 o 
   2  12   7       59.33       49.01     13.05 o 
   3  12   7      184.03      166.15     19.08 o 
   4  12   7      314.51      214.68     21.58 o 
   5  12   7      566.05      579.17     35.36 o 
   6  12   7     1699.39     1748.69     89.96 o 
   7  12   7       26.30       33.23     16.89 o 
   8  12   7      982.46     1034.19     69.82 o 
   9  12   7        8.41       31.44     15.49 o 
  10  12   7     4092.06     4474.83    196.83 o 
  11  12   7      457.26      459.30     47.98 o 
   1  13   7      714.76      717.51     41.87 o 
   2  13   7     2280.43     2449.17     84.77 o 
   3  13   7       55.91       52.16     13.39 o 
   4  13   7      159.62      111.26     16.61 o 
   5  13   7      215.35      217.54     26.48 o 
   6  13   7        0.45       66.71     16.79 o 
   7  13   7      312.70      233.12     30.82 o 
   8  13   7     1391.21     1458.78     90.92 o 
   9  13   7      875.87      836.21     72.16 o 
  10  13   7      435.93      462.13     44.09 o 
   0  14   7      337.40      285.23     46.71 o 
   1  14   7       26.37       53.58     13.82 o 
   2  14   7       68.74       67.98     16.33 o 
   3  14   7        4.80       10.58     12.22 o 
   4  14   7      345.50      357.81     36.00 o 
   5  14   7      200.96      115.35     17.86 o 
   6  14   7        9.14       47.53     14.23 o 
   7  14   7       53.39       54.86     19.73 o 
   8  14   7       42.09       53.12     17.35 o 
   1  15   7       37.84       65.88     14.66 o 
   2  15   7      157.18      140.00     19.40 o 
   3  15   7      418.96      451.41     37.68 o 
   4  15   7      764.64      803.99     55.22 o 
   5  15   7       58.14       55.10     16.72 o 
   0   0   8      998.60     1489.78     48.61 o 
   1   0   8     8742.06     9041.07     68.66 o 
   2   0   8     5103.67     5365.79     85.43 o 
   3   0   8      850.35      668.16     42.32 o 
   4   0   8    10467.81    11075.92     96.43 o 
   5   0   8     2090.08     2039.30     55.07 o 
   6   0   8     2254.44     2220.30     49.60 o 
   7   0   8     1168.12     1231.45     45.35 o 
   8   0   8       18.21       20.30      8.65 o 
   9   0   8     3301.31     3463.09     80.53 o 
  10   0   8      185.45      293.04     32.44 o 
  11   0   8      459.26      399.85     38.76 o 
  12   0   8       18.67       39.98     15.82 o 
  13   0   8     4003.56     4362.39    109.99 o 
  14   0   8       75.25       69.61     24.04 o 
  15   0   8        0.16       14.33     17.29 o 
  16   0   8       40.95       35.00     19.85 o 
  17   0   8      130.41       62.62     20.53 o 
   1   1   8        6.26       21.85      5.30 o 
   2   1   8        7.02       12.72      6.06 o 
   3   1   8     4347.29     4729.13     51.45 o 
   4   1   8      392.53      315.22     15.51 o 
   5   1   8      180.53      208.09     13.06 o 
   6   1   8     3071.05     3197.47     33.80 o 
   7   1   8     1329.37     1393.58     30.33 o 
   8   1   8     6824.90     7349.63     67.62 o 
   9   1   8     3060.07     2933.91     35.64 o 
  10   1   8      917.57      896.59     44.45 o 
  11   1   8     2309.41     2367.19     52.30 o 
  12   1   8    22166.66    24365.98    207.32 o 
  13   1   8      811.31      783.97     43.76 o 
  14   1   8      459.64      389.60     27.69 o 
  15   1   8      409.15      331.11     30.30 o 
  16   1   8      367.36      235.96     26.32 o 
  17   1   8        2.49       27.52     11.35 o 
   0   2   8      341.19      395.52     44.30 o 
   1   2   8     3450.05     3145.43     35.57 o 
   2   2   8    25736.33    26564.88    193.16 o 
   3   2   8     1839.89     1660.55     28.88 o 
   4   2   8      611.35      509.20     23.38 o 
   5   2   8     2928.51     2846.20     48.08 o 
   6   2   8     1079.57      954.52     30.89 o 
   7   2   8      244.98      219.10     16.73 o 
   8   2   8      851.11      872.73     38.44 o 
   9   2   8     4866.45     4995.65     52.70 o 
  10   2   8     7346.93     7979.97     83.19 o 
  11   2   8     8234.63     9080.25     94.44 o 
  12   2   8      218.76      211.41     20.25 o 
  13   2   8       19.96       64.08     12.81 o 
  14   2   8      636.33      662.19     41.39 o 
  15   2   8        6.41        9.60     11.94 o 
  16   2   8      752.50      674.69     51.62 o 
  17   2   8      476.72      465.49     53.64 o 
   1   3   8      304.34      284.62     15.96 o 
   2   3   8      323.59      305.61     17.84 o 
   3   3   8     2621.01     2567.59     33.55 o 
   4   3   8     1674.26     1533.83     28.31 o 
   5   3   8     1089.48     1190.27     38.17 o 
   6   3   8      578.15      562.10     23.65 o 
   7   3   8      285.41      349.22     19.89 o 
   8   3   8       84.37       56.32      8.80 o 
   9   3   8       99.20       96.66     13.17 o 
  10   3   8      470.64      429.53     28.31 o 
  11   3   8       23.04       37.39      8.66 o 
  12   3   8      830.26      824.75     44.47 o 
  13   3   8      162.81      152.87     19.05 o 
  14   3   8      122.76      144.11     18.77 o 
  15   3   8      228.66      182.25     30.40 o 
  16   3   8      318.95      225.67     27.18 o 
   0   4   8     8221.09     8438.35     94.79 o 
   1   4   8      750.39      708.38     30.85 o 
   2   4   8     3963.30     4414.41     49.96 o 
   3   4   8      329.73      348.85     17.69 o 
   4   4   8    22927.01    23620.39    131.61 o 
   5   4   8     2610.22     2893.15     34.59 o 
   6   4   8     5332.56     6079.43     50.46 o 
   7   4   8      456.01      506.75     26.45 o 
   8   4   8       17.29       35.59     11.53 o 
   9   4   8      204.30      159.34     17.87 o 
  10   4   8      980.96      996.57     42.65 o 
  11   4   8      469.92      475.91     30.18 o 
  12   4   8       98.68       82.03     15.08 o 
  13   4   8      656.80      662.81     38.49 o 
  14   4   8       39.63       54.93     12.22 o 
  15   4   8      383.36      408.32     38.54 o 
  16   4   8      859.73      748.07     52.52 o 
   1   5   8        2.32       15.44     11.49 o 
   2   5   8       21.24       11.21      6.59 o 
   3   5   8     4712.85     4782.47     68.65 o 
   4   5   8     4189.06     4238.82     36.39 o 
   5   5   8        1.32        6.22      8.47 o 
   6   5   8       41.41       25.41      6.82 o 
   7   5   8      596.73      602.00     30.18 o 
   8   5   8     1942.48     2117.91     44.12 o 
   9   5   8        1.57       16.80     10.99 o 
  10   5   8      137.79      122.53     17.65 o 
  11   5   8     1449.99     1320.93     46.25 o 
  12   5   8     1408.10     1343.20     53.52 o 
  13   5   8      165.79      118.03     17.92 o 
  14   5   8       18.05       44.31     11.76 o 
  15   5   8       57.21       46.14     14.82 o 
  16   5   8       23.96       37.54     13.10 o 
   0   6   8     2833.67     2969.53     67.88 o 
   1   6   8     3728.07     3729.07     40.70 o 
   2   6   8      458.05      481.93     24.61 o 
   3   6   8     1713.01     1639.25     42.41 o 
   4   6   8     2133.16     2042.42     47.87 o 
   5   6   8      983.55      816.87     32.80 o 
   6   6   8     1593.11     1562.13     28.31 o 
   7   6   8      243.84      271.42     23.85 o 
   8   6   8      525.53      474.51     29.22 o 
   9   6   8      481.58      457.98     27.68 o 
  10   6   8      130.46      114.82     13.70 o 
  11   6   8       57.18       30.59      8.63 o 
  12   6   8        4.30       26.08     15.35 o 
  13   6   8      109.25       94.72     16.86 o 
  14   6   8      398.40      433.26     40.85 o 
  15   6   8       69.85       55.69     14.19 o 
   1   7   8     1446.22     1481.07     39.97 o 
   2   7   8     8564.01     8870.41    122.17 o 
   3   7   8      697.00      640.59     27.19 o 
   4   7   8     7620.23     7937.90     77.07 o 
   5   7   8     1602.78     1548.66     50.25 o 
   6   7   8      991.16     1138.05     40.28 o 
   7   7   8      343.12      398.83     26.10 o 
   8   7   8      645.91      610.70     32.61 o 
   9   7   8      350.78      358.27     23.27 o 
  10   7   8     1184.34     1148.86     42.55 o 
  11   7   8        8.06       30.80     11.97 o 
  12   7   8      204.18      177.92     24.99 o 
  13   7   8      179.30      136.48     19.15 o 
  14   7   8        2.25       21.22     25.06 o 
  15   7   8       30.20       32.00     14.96 o 
   0   8   8     3878.18     3634.20     81.50 o 
   1   8   8      394.57      420.32     24.55 o 
   2   8   8      888.52      809.69     43.01 o 
   3   8   8        1.12       19.05     10.24 o 
   4   8   8     2457.38     2598.21     43.49 o 
   5   8   8      277.16      227.23     21.67 o 
   6   8   8      369.46      419.88     26.54 o 
   7   8   8     1105.58     1007.84     53.33 o 
   8   8   8      123.85       87.45     13.06 o 
   9   8   8      118.56      162.42     20.01 o 
  10   8   8      756.44      725.60     41.01 o 
  11   8   8        0.27       58.32     16.19 o 
  12   8   8        2.83       17.71     13.03 o 
  13   8   8        3.18       23.28     19.03 o 
  14   8   8        0.51       46.54     16.61 o 
   1   9   8     1095.70     1135.77     57.27 o 
   2   9   8     1373.05     1459.74     49.99 o 
   3   9   8       16.95       18.56     11.70 o 
   4   9   8      456.72      415.03     29.21 o 
   5   9   8      159.57      112.20     20.92 o 
   6   9   8       25.77       34.46      9.39 o 
   7   9   8       40.80       53.42     12.56 o 
   8   9   8      433.77      457.24     34.08 o 
   9   9   8      231.40      236.49     23.60 o 
  10   9   8      223.13      152.44     22.47 o 
  11   9   8       37.03       50.00     13.47 o 
  12   9   8        1.18       30.49     14.45 o 
  13   9   8       46.12       42.97     17.24 o 
  14   9   8       34.07       40.39     16.18 o 
   0  10   8     1362.54     1501.45     71.87 o 
   1  10   8       12.49       18.06     11.98 o 
   2  10   8      225.22      201.77     19.63 o 
   3  10   8     4403.66     4626.14     55.54 o 
   4  10   8     1701.41     1908.35     52.68 o 
   5  10   8     5071.53     5377.24     58.00 o 
   6  10   8      410.14      343.25     29.61 o 
   7  10   8       25.93       43.27     14.89 o 
   8  10   8        1.20       40.66     16.51 o 
   9  10   8       27.93       47.37     20.17 o 
  10  10   8      726.98      824.42     53.21 o 
  11  10   8      245.52      245.82     30.89 o 
  12  10   8       12.04       60.64     23.66 o 
  13  10   8        1.71       32.92     20.30 o 
   1  11   8       58.57       45.64     11.33 o 
   2  11   8     1654.88     1776.08     48.74 o 
   3  11   8        0.03       26.32     12.45 o 
   4  11   8       13.28       24.48     11.75 o 
   5  11   8       14.76       47.08     13.77 o 
   6  11   8     1372.78     1317.38     71.89 o 
   7  11   8       18.24       35.37     13.39 o 
   8  11   8      877.51      906.30     58.79 o 
   9  11   8        2.46       25.20     22.50 o 
  10  11   8      372.41      369.84     44.86 o 
  11  11   8       17.36       28.28     17.74 o 
  12  11   8     1661.26     1621.11    120.92 o 
   0  12   8      716.24      788.77     54.74 o 
   1  12   8     1576.98     1585.77     59.97 o 
   2  12   8     2126.05     2274.83     83.03 o 
   3  12   8      598.04      620.38     37.77 o 
   4  12   8     1348.00     1443.59     82.02 o 
   5  12   8      695.86      791.83     48.88 o 
   6  12   8      133.50       70.68     15.21 o 
   7  12   8      201.80      155.30     23.45 o 
   8  12   8        4.29       35.76     19.55 o 
   9  12   8      355.62      292.26     38.57 o 
  10  12   8      680.56      722.55     49.59 o 
   1  13   8       15.20       32.18     11.41 o 
   2  13   8      196.91      181.68     21.35 o 
   3  13   8      263.86      255.60     27.80 o 
   4  13   8       24.80       50.36     13.79 o 
   5  13   8      246.57      265.46     29.37 o 
   6  13   8       45.62       67.28     17.24 o 
   7  13   8      131.37      106.33     21.95 o 
   8  13   8       26.19       62.51     18.05 o 
   9  13   8       58.87       48.05     22.50 o 
   0  14   8       67.27       58.99     21.89 o 
   1  14   8      325.94      275.94     31.36 o 
   2  14   8      616.33      586.32     46.34 o 
   3  14   8      584.33      543.16     43.76 o 
   4  14   8      509.23      457.11     34.07 o 
   5  14   8      275.23      225.90     31.08 o 
   6  14   8        4.97       43.73     15.30 o 
   7  14   8      595.86      607.02     52.75 o 
   1  15   8       45.71       57.90     13.76 o 
   2  15   8      277.49      195.92     28.59 o 
   3  15   8        0.01       18.57     15.37 o 
   4  15   8        0.11       35.40     17.75 o 
   1   1   9     3809.96     3473.94     44.18 o 
   2   1   9      986.99      948.16     24.22 o 
   3   1   9    24448.99    26064.69    149.16 o 
   4   1   9      121.78      132.27     11.37 o 
   5   1   9      284.11      300.49     16.42 o 
   6   1   9      612.68      561.65     24.95 o 
   7   1   9      988.18      767.79     27.64 o 
   8   1   9      404.76      467.48     24.98 o 
   9   1   9     4312.51     4541.34     67.62 o 
  10   1   9     1556.19     1560.96     54.01 o 
  11   1   9       27.23       23.97     11.91 o 
  12   1   9     1502.38     1605.94     76.77 o 
  13   1   9       86.77       43.51     12.12 o 
  14   1   9       29.76       43.40     14.72 o 
  15   1   9     1021.03      776.22     55.09 o 
  16   1   9      417.95      387.23     40.96 o 
   0   2   9      894.65      980.36     36.92 o 
   1   2   9    10678.07    10975.06     63.07 o 
   2   2   9     3296.04     3316.66     42.19 o 
   3   2   9     7291.57     7409.46     53.45 o 
   4   2   9      897.00      928.46     33.14 o 
   5   2   9      455.36      523.03     25.30 o 
   6   2   9       60.88       35.62      8.20 o 
   7   2   9     3341.73     3389.38     47.62 o 
   8   2   9     1334.11     1371.51     35.50 o 
   9   2   9      176.38      180.22     20.27 o 
  10   2   9      118.28       74.85     12.78 o 
  11   2   9     2324.15     2522.71     53.98 o 
  12   2   9       65.77       62.03     12.19 o 
  13   2   9      254.83      194.68     23.18 o 
  14   2   9      321.54      352.29     31.04 o 
  15   2   9       56.05       49.97     14.04 o 
  16   2   9      106.84      101.62     17.11 o 
   1   3   9      881.46      919.61     23.69 o 
   2   3   9       17.81       11.49      7.76 o 
   3   3   9      943.86      973.83     32.91 o 
   4   3   9     1637.93     1581.27     32.26 o 
   5   3   9        2.99       38.42      7.20 o 
   6   3   9       27.49       34.99      8.42 o 
   7   3   9        0.31        0.30      9.12 o 
   8   3   9      724.95      819.11     39.76 o 
   9   3   9      407.66      406.84     23.75 o 
  10   3   9      905.86      808.87     40.11 o 
  11   3   9      205.35      194.15     18.86 o 
  12   3   9        0.11       41.30     12.51 o 
  13   3   9       53.88       58.31     12.43 o 
  14   3   9       40.90       53.38     13.42 o 
  15   3   9      142.30      114.07     17.23 o 
  16   3   9      123.12       84.73     17.62 o 
   0   4   9    11300.43    11946.70    188.20 o 
   1   4   9      979.81      940.95     33.39 o 
   2   4   9     3145.66     2852.92     41.76 o 
   3   4   9    25719.80    26400.52    195.64 o 
   4   4   9     1866.85     1959.97     27.10 o 
   5   4   9     1828.87     1835.93     31.63 o 
   6   4   9      577.89      529.48     22.25 o 
   7   4   9     4611.28     4776.46     58.78 o 
   8   4   9     5277.76     5725.66     65.92 o 
   9   4   9     1694.06     1569.65     40.52 o 
  10   4   9     1799.27     1857.99     46.93 o 
  11   4   9     1052.31     1125.47     51.08 o 
  12   4   9       35.51       33.97     15.53 o 
  13   4   9      741.83      749.92     48.16 o 
  14   4   9      364.18      407.93     34.06 o 
  15   4   9      308.86      242.40     29.88 o 
  16   4   9      396.11      395.27     42.34 o 
   1   5   9     6200.74     6465.12     54.68 o 
   2   5   9     7252.41     7675.69     92.95 o 
   3   5   9      330.99      318.57     15.91 o 
   4   5   9      207.24      187.67     15.68 o 
   5   5   9     6608.78     6590.67     64.24 o 
   6   5   9     7025.05     7528.78     77.98 o 
   7   5   9      331.63      349.75     23.84 o 
   8   5   9        0.30       31.70     12.17 o 
   9   5   9      100.50       74.98     19.68 o 
  10   5   9       91.13       92.40     13.93 o 
  11   5   9      376.91      457.03     34.66 o 
  12   5   9        3.54       13.90     15.14 o 
  13   5   9        1.81       31.07     10.62 o 
  14   5   9       65.09       87.46     17.94 o 
  15   5   9      228.34      255.04     28.62 o 
   0   6   9     2598.39     2772.06     64.46 o 
   1   6   9     1059.84     1161.51     34.82 o 
   2   6   9     2210.48     2247.11     38.14 o 
   3   6   9      972.42      921.90     38.51 o 
   4   6   9     5497.24     6303.37     63.56 o 
   5   6   9      323.82      299.37     21.33 o 
   6   6   9     4189.95     4358.15     48.68 o 
   7   6   9      167.45      125.57     13.73 o 
   8   6   9      754.92      675.47     35.38 o 
   9   6   9      546.29      512.27     31.48 o 
  10   6   9     2535.38     2627.36     51.36 o 
  11   6   9      916.40      901.00     46.87 o 
  12   6   9      920.93      921.84     64.46 o 
  13   6   9      141.35       96.61     16.85 o 
  14   6   9       51.24       70.99     17.42 o 
  15   6   9      375.86      316.17     36.06 o 
   1   7   9       63.85       63.99     11.58 o 
   2   7   9        7.96       22.93     10.38 o 
   3   7   9      338.02      282.66     23.71 o 
   4   7   9       35.86       40.36     14.96 o 
   5   7   9     2528.80     2314.80     67.97 o 
   6   7   9       43.95       34.66     10.40 o 
   7   7   9       59.41       58.95     14.44 o 
   8   7   9     1124.83     1078.89     55.60 o 
   9   7   9      516.84      568.63     33.43 o 
  10   7   9       27.54       22.12     13.01 o 
  11   7   9        4.06       49.66     13.46 o 
  12   7   9      342.86      361.53     35.66 o 
  13   7   9        4.06       48.63     15.26 o 
  14   7   9        1.75       40.69     16.40 o 
   0   8   9      170.31      201.55     40.58 o 
   1   8   9     1247.05     1334.51     49.33 o 
   2   8   9     1952.87     2161.98     52.11 o 
   3   8   9     3335.14     3572.82     59.42 o 
   4   8   9     3170.86     3464.89     45.14 o 
   5   8   9      708.47      715.04     38.72 o 
   6   8   9     1058.32      984.35     39.02 o 
   7   8   9     1593.01     1663.85     55.24 o 
   8   8   9      489.30      467.73     31.17 o 
   9   8   9      288.07      240.78     24.16 o 
  10   8   9      478.06      408.96     30.25 o 
  11   8   9     1103.64     1217.26     79.39 o 
  12   8   9      181.35      162.81     26.55 o 
  13   8   9      140.73       77.78     21.26 o 
  14   8   9      611.16      631.77     63.00 o 
   1   9   9     3263.02     3277.49     48.80 o 
   2   9   9        5.78       15.50     14.95 o 
   3   9   9     1894.64     1965.33     87.34 o 
   4   9   9      297.14      360.18     27.31 o 
   5   9   9     1654.86     1777.03     50.93 o 
   6   9   9      160.09      148.86     18.40 o 
   7   9   9     1018.19     1084.92     62.10 o 
   8   9   9        5.09       39.26     13.50 o 
   9   9   9     1331.56     1437.67     73.01 o 
  10   9   9        7.99       22.38     14.74 o 
  11   9   9      108.38      114.44     20.34 o 
  12   9   9        0.75       58.15     15.76 o 
  13   9   9      483.07      542.04     52.41 o 
   0  10   9       10.36       -1.85     16.12 o 
   1  10   9      111.32      106.13     15.02 o 
   2  10   9     2074.33     2264.45     49.56 o 
   3  10   9       40.20       44.58     14.96 o 
   4  10   9      940.39     1015.06     53.28 o 
   5  10   9     1073.53      961.02     53.29 o 
   6  10   9        3.09       11.44     23.54 o 
   7  10   9      324.24      314.13     31.80 o 
   8  10   9      101.76       79.62     16.02 o 
   9  10   9      256.21      174.13     28.37 o 
  10  10   9      849.57      910.08     63.50 o 
  11  10   9      125.68      153.99     23.00 o 
  12  10   9       71.68       75.90     18.62 o 
   1  11   9       36.54       13.76     11.13 o 
   2  11   9       31.04       51.32     13.31 o 
   3  11   9        6.30       14.00     11.54 o 
   4  11   9       38.74       35.59     12.31 o 
   5  11   9       33.51       54.87     15.11 o 
   6  11   9       27.73       39.82     14.31 o 
   7  11   9       64.24       53.98     16.46 o 
   8  11   9       39.97       58.03     19.39 o 
   9  11   9        2.88       32.57     16.57 o 
  10  11   9        6.80       49.91     12.87 o 
  11  11   9      253.23      270.97     33.99 o 
   0  12   9       23.38       12.48     17.82 o 
   1  12   9      207.06      169.13     30.18 o 
   2  12   9      101.72       74.36     14.02 o 
   3  12   9      808.57      822.09     47.55 o 
   4  12   9      541.99      594.71     40.09 o 
   5  12   9      227.10      168.85     28.56 o 
   6  12   9       97.21       82.04     17.65 o 
   7  12   9      934.82     1043.11     69.32 o 
   8  12   9      176.28      139.61     38.81 o 
   9  12   9      300.94      322.19     44.03 o 
  10  12   9       31.97       83.27     19.80 o 
   1  13   9      763.63      759.17     46.69 o 
   2  13   9      157.47      153.94     22.05 o 
   3  13   9       23.55       13.79     12.02 o 
   4  13   9       42.09       63.47     25.83 o 
   5  13   9     2633.72     2993.27    119.25 o 
   6  13   9      108.88      133.23     22.36 o 
   7  13   9       11.64       54.35     15.43 o 
   8  13   9      166.81      139.26     22.06 o 
   0  14   9      127.95      119.29     26.47 o 
   1  14   9      144.98      123.85     18.42 o 
   2  14   9      481.21      396.38     31.37 o 
   3  14   9       23.24       52.82     15.32 o 
   4  14   9       17.61       26.29     13.15 o 
   5  14   9        0.54       16.73     12.25 o 
   6  14   9      130.35      110.43     22.44 o 
   1  15   9      611.18      502.52     47.03 o 
   2  15   9       30.35       40.12     12.76 o 
   0   0  10     8164.71     7472.37    101.92 o 
   1   0  10      264.17      376.78     30.95 o 
   2   0  10     8828.73     9659.23     87.09 o 
   3   0  10        0.48       23.87     11.62 o 
   4   0  10     1091.75     1189.11     41.91 o 
   5   0  10      167.73      185.08     19.71 o 
   6   0  10     2128.09     2245.89     41.90 o 
   7   0  10      203.00      240.49     24.59 o 
   8   0  10     3495.14     3704.13     72.12 o 
   9   0  10     1634.19     1511.87    101.91 o 
  10   0  10     7075.36     7268.90    160.83 o 
  11   0  10        4.30       22.93     15.23 o 
  12   0  10      181.50      110.39     21.22 o 
  13   0  10        7.19       -2.98     21.79 o 
  14   0  10      164.20      158.02     28.13 o 
  15   0  10       94.61       27.97     21.47 o 
  16   0  10        5.71       32.85     18.94 o 
   1   1  10     3004.73     3021.00     35.65 o 
   2   1  10      647.58      527.30     26.47 o 
   3   1  10      822.93      731.98     44.03 o 
   4   1  10       40.54       50.63      8.75 o 
   5   1  10      153.90      160.24     15.02 o 
   6   1  10      456.67      402.16     18.57 o 
   7   1  10      156.80      169.63     14.11 o 
   8   1  10     2440.38     2529.48     38.19 o 
   9   1  10     9179.82     9332.55    100.09 o 
  10   1  10        2.99       -7.75     12.45 o 
  11   1  10     2192.06     2379.06     41.55 o 
  12   1  10      437.63      423.89     31.22 o 
  13   1  10      154.68      129.22     18.61 o 
  14   1  10        6.80       18.41     11.84 o 
  15   1  10      358.80      230.94     33.55 o 
  16   1  10       41.83       30.16     13.37 o 
   0   2  10    23023.91    22516.42    190.15 o 
   1   2  10     8623.97     8728.29     57.52 o 
   2   2  10     1303.86     1385.25     26.32 o 
   3   2  10      647.96      571.12     32.42 o 
   4   2  10     1186.43     1173.54     27.38 o 
   5   2  10     3732.93     4301.70     38.02 o 
   6   2  10     7437.59     7964.91     71.04 o 
   7   2  10     3333.97     3573.42     43.68 o 
   8   2  10     3187.33     3554.89     49.08 o 
   9   2  10      185.94      138.67     13.58 o 
  10   2  10       40.52       41.85     11.50 o 
  11   2  10      286.32      318.53     23.27 o 
  12   2  10     2149.61     2198.61     74.66 o 
  13   2  10      406.52      424.50     27.36 o 
  14   2  10     1183.90     1101.50     81.97 o 
  15   2  10       33.21       31.81     17.66 o 
  16   2  10        0.01       42.39     12.20 o 
   1   3  10      685.70      750.13     33.04 o 
   2   3  10      230.33      237.11     15.58 o 
   3   3  10     1421.71     1385.32     25.45 o 
   4   3  10       63.44       76.70     14.00 o 
   5   3  10       83.10       69.43     10.86 o 
   6   3  10        2.13       23.41     10.97 o 
   7   3  10       99.25      133.36     17.58 o 
   8   3  10      383.04      385.55     23.23 o 
   9   3  10      122.85      115.42     13.81 o 
  10   3  10        8.62       13.71     13.08 o 
  11   3  10      355.16      373.55     30.30 o 
  12   3  10       14.95        4.51     12.05 o 
  13   3  10      101.40       64.29     13.71 o 
  14   3  10       28.78       34.65     12.84 o 
  15   3  10       14.06       38.61     16.23 o 
  16   3  10       10.70       48.56     14.56 o 
   0   4  10    11508.52    11137.03    134.23 o 
   1   4  10     2291.12     2187.07     44.05 o 
   2   4  10     5833.94     5999.33     45.69 o 
   3   4  10     7733.42     8303.80     61.83 o 
   4   4  10      156.73      125.32     11.84 o 
   5   4  10       52.58       56.77      9.92 o 
   6   4  10      138.13      131.60     16.06 o 
   7   4  10     1148.07     1227.61     67.89 o 
   8   4  10     1127.10     1241.37     38.80 o 
   9   4  10      792.10      824.82     50.37 o 
  10   4  10      589.06      624.52     44.72 o 
  11   4  10       13.00       27.81     11.52 o 
  12   4  10      323.83      275.75     29.57 o 
  13   4  10       80.63       73.16     14.23 o 
  14   4  10       79.42       65.48     21.39 o 
  15   4  10       29.40       34.62     12.56 o 
   1   5  10      169.25      172.59     18.24 o 
   2   5  10      360.74      403.12     23.50 o 
   3   5  10      235.70      206.89     17.22 o 
   4   5  10       26.70       42.54     11.74 o 
   5   5  10     1220.93     1045.13     35.87 o 
   6   5  10       21.87       20.23      9.17 o 
   7   5  10      729.99      641.11     29.28 o 
   8   5  10      452.45      385.74     28.09 o 
   9   5  10       49.09       37.23     15.82 o 
  10   5  10      342.04      353.05     35.22 o 
  11   5  10        7.67       32.51      9.50 o 
  12   5  10      262.51      280.70     30.25 o 
  13   5  10      248.79      166.30     26.31 o 
  14   5  10      932.62      916.34     64.88 o 
  15   5  10       17.41       35.96     14.69 o 
   0   6  10       13.15       16.42     13.87 o 
   1   6  10     1390.85     1536.70     39.78 o 
   2   6  10       99.79       96.31     13.67 o 
   3   6  10      363.23      352.68     22.00 o 
   4   6  10      811.41      928.20     59.06 o 
   5   6  10     1311.32     1235.04     47.34 o 
   6   6  10      985.65      869.60     38.16 o 
   7   6  10      810.77      892.96     40.83 o 
   8   6  10       29.43       24.92     12.19 o 
   9   6  10       80.90       62.72     13.89 o 
  10   6  10       93.28       62.40     15.76 o 
  11   6  10       40.76       66.55     15.24 o 
  12   6  10       22.78       48.64     12.28 o 
  13   6  10       19.28       24.08     26.52 o 
  14   6  10      202.48      161.68     29.21 o 
  15   6  10       14.87       72.12     26.79 o 
   1   7  10      318.67      348.00     21.81 o 
   2   7  10     6289.05     6876.24     75.46 o 
   3   7  10      257.91      252.73     30.21 o 
   4   7  10      193.62      151.68     18.27 o 
   5   7  10     3574.53     3741.85     49.05 o 
   6   7  10      841.25      834.73     45.64 o 
   7   7  10     2405.34     2632.12     67.87 o 
   8   7  10     1330.59     1403.90     42.19 o 
   9   7  10       11.88       33.07     13.72 o 
  10   7  10      288.48      359.42     29.65 o 
  11   7  10        4.63       45.28     13.36 o 
  12   7  10       23.14       39.53     18.83 o 
  13   7  10        6.72       50.26     17.13 o 
  14   7  10      374.12      383.17     41.86 o 
   0   8  10     1185.41     1087.69     92.39 o 
   1   8  10       33.64       46.50     14.83 o 
   2   8  10       71.99       46.75      9.85 o 
   3   8  10     1501.44     1425.23     43.28 o 
   4   8  10     1581.83     1413.89     38.70 o 
   5   8  10       30.54       22.44     15.03 o 
   6   8  10        3.96       34.53     16.31 o 
   7   8  10     1123.61     1077.18     53.00 o 
   8   8  10      324.64      300.37     30.33 o 
   9   8  10      285.63      323.12     28.23 o 
  10   8  10       10.65       37.32     14.61 o 
  11   8  10      315.18      253.89     33.36 o 
  12   8  10      227.98      241.57     33.78 o 
  13   8  10      321.99      245.16     44.49 o 
   1   9  10        0.74       29.56     11.24 o 
   2   9  10       72.75       91.94     13.40 o 
   3   9  10        2.56       20.63      9.14 o 
   4   9  10       35.86       39.11     13.02 o 
   5   9  10     2289.47     2567.96     61.82 o 
   6   9  10     1543.16     1846.76     70.88 o 
   7   9  10        2.38       22.14     14.63 o 
   8   9  10      172.17      189.65     23.51 o 
   9   9  10       60.47       49.42     11.85 o 
  10   9  10      115.41       89.51     18.14 o 
  11   9  10       58.59       38.81     15.01 o 
  12   9  10       39.25       52.47     19.77 o 
  13   9  10      455.57      447.68     51.18 o 
   0  10  10     1035.20      891.40     64.95 o 
   1  10  10       25.03       23.77     11.14 o 
   2  10  10      533.70      517.78     30.95 o 
   3  10  10      474.39      446.87     35.91 o 
   4  10  10     1144.79     1069.54     63.44 o 
   5  10  10      142.16      114.21     20.27 o 
   6  10  10     3658.12     4120.06     94.48 o 
   7  10  10      526.50      573.89     37.11 o 
   8  10  10     1164.51     1094.62     79.15 o 
   9  10  10      183.96      188.17     24.32 o 
  10  10  10      619.98      654.68     59.82 o 
  11  10  10       99.90       76.39     18.94 o 
  12  10  10      535.56      567.96     56.17 o 
   1  11  10      279.72      244.66     22.75 o 
   2  11  10        7.21       38.61     14.31 o 
   3  11  10      261.86      264.18     25.07 o 
   4  11  10      155.74      131.14     18.68 o 
   5  11  10      847.30      951.02     55.21 o 
   6  11  10       97.69       91.32     17.11 o 
   7  11  10      363.80      361.77     34.62 o 
   8  11  10      480.32      508.90     51.21 o 
   9  11  10      614.58      544.13     53.08 o 
  10  11  10        2.66       34.44     17.81 o 
   0  12  10      113.09       76.97     19.16 o 
   1  12  10      105.97      116.41     17.80 o 
   2  12  10       17.15       25.23     11.52 o 
   3  12  10      157.79      122.52     17.50 o 
   4  12  10      803.65      799.33     49.80 o 
   5  12  10      198.39      173.07     23.10 o 
   6  12  10     1228.25     1265.32     80.00 o 
   7  12  10      193.50      172.16     25.20 o 
   8  12  10      532.95      566.89     45.13 o 
   9  12  10      451.56      315.58     39.07 o 
   1  13  10      255.68      248.63     27.26 o 
   2  13  10      275.27      230.33     26.71 o 
   3  13  10        0.54       27.16     18.56 o 
   4  13  10       72.58       91.44     17.36 o 
   5  13  10       54.21       31.84     19.02 o 
   6  13  10       29.94       36.73     15.91 o 
   7  13  10      108.51       79.51     19.21 o 
   0  14  10      374.61      244.92     52.12 o 
   1  14  10       68.31       30.28     16.33 o 
   2  14  10      179.10       99.51     22.35 o 
   3  14  10       24.65       24.13     12.52 o 
   4  14  10      282.42      270.58     31.16 o 
   5  14  10      361.78      344.06     40.60 o 
   1   1  11        4.66       23.94      8.19 o 
   2   1  11      733.38      711.31     28.77 o 
   3   1  11       91.70      101.18     12.24 o 
   4   1  11     1449.99     1334.00     23.31 o 
   5   1  11     2462.83     2428.63     29.60 o 
   6   1  11        0.10       23.34      8.87 o 
   7   1  11       88.61       96.12     12.85 o 
   8   1  11     2731.68     2896.77     33.33 o 
   9   1  11       15.69       13.14     11.95 o 
  10   1  11      104.00       70.15     11.68 o 
  11   1  11     1015.22      977.27     44.95 o 
  12   1  11     1544.51     1224.34     62.92 o 
  13   1  11      285.41      284.84     28.96 o 
  14   1  11      324.25      335.04     34.66 o 
  15   1  11       30.39       45.84     12.54 o 
   0   2  11      427.79      381.35     28.51 o 
   1   2  11        3.55       25.87      6.19 o 
   2   2  11     1705.26     1863.96     29.98 o 
   3   2  11     1952.22     1949.71     31.21 o 
   4   2  11     3860.29     3918.75     54.36 o 
   5   2  11      259.29      268.46     16.47 o 
   6   2  11       59.66       90.43     12.37 o 
   7   2  11      270.42      256.77     18.73 o 
   8   2  11       96.92       61.28      9.36 o 
   9   2  11      748.11      854.07     41.52 o 
  10   2  11      953.29      965.56     49.35 o 
  11   2  11      680.36      712.74     44.76 o 
  12   2  11      245.64      270.30     26.21 o 
  13   2  11       32.07       24.36     13.33 o 
  14   2  11      138.89      120.13     19.23 o 
  15   2  11        2.54       30.74     12.96 o 
   1   3  11      632.19      595.56     30.60 o 
   2   3  11     1314.10     1316.34     42.71 o 
   3   3  11        1.75       30.82      9.88 o 
   4   3  11       20.16       35.79      8.48 o 
   5   3  11      180.65      140.16     15.19 o 
   6   3  11      147.49       96.09     13.35 o 
   7   3  11      687.14      718.74     29.79 o 
   8   3  11      358.11      283.39     20.80 o 
   9   3  11      134.46      132.48     22.68 o 
  10   3  11      325.06      301.40     25.39 o 
  11   3  11      117.17       61.66     17.42 o 
  12   3  11      536.04      487.50     31.17 o 
  13   3  11      328.97      368.36     34.19 o 
  14   3  11       24.00       31.94     11.80 o 
  15   3  11        4.27       40.09     14.01 o 
   0   4  11    22509.22    24083.79   2901.59 o 
   1   4  11     2860.81     2890.41     34.41 o 
   2   4  11      283.38      210.46     13.76 o 
   3   4  11     8482.96     8916.22     79.57 o 
   4   4  11     1920.70     2032.00     29.70 o 
   5   4  11     3958.68     4255.07     48.55 o 
   6   4  11     7450.84     7865.57     82.49 o 
   7   4  11      276.55      269.41     20.18 o 
   8   4  11     1479.11     1623.45     45.89 o 
   9   4  11     2311.78     2510.65     54.60 o 
  10   4  11     1358.00     1337.85     72.24 o 
  11   4  11     1625.67     1899.29     62.75 o 
  12   4  11        1.47       34.70     12.21 o 
  13   4  11       83.59       61.74     18.16 o 
  14   4  11     2051.52     2173.27    135.69 o 
  15   4  11        1.88        3.92     14.34 o 
   1   5  11     1493.35     1646.47     46.89 o 
   2   5  11       28.82       20.86     11.75 o 
   3   5  11     1223.64     1197.28     45.69 o 
   4   5  11      714.23      688.08     27.04 o 
   5   5  11       24.25       27.50      8.64 o 
   6   5  11       27.89       46.95     13.84 o 
   7   5  11       27.09       15.00     12.19 o 
   8   5  11     4446.66     4850.88     65.49 o 
   9   5  11     2206.12     2293.76     72.32 o 
  10   5  11      321.15      340.22     33.99 o 
  11   5  11       90.98       34.30     18.96 o 
  12   5  11      647.63      645.43     46.86 o 
  13   5  11       27.84       44.69     13.05 o 
  14   5  11      924.82      868.96     61.94 o 
   0   6  11      114.10       79.69     21.78 o 
   1   6  11     4057.40     4184.85     54.25 o 
   2   6  11     1602.03     1746.88     58.30 o 
   3   6  11     4941.32     5343.46     73.27 o 
   4   6  11     3908.09     4299.46     65.95 o 
   5   6  11      776.28      904.51     41.81 o 
   6   6  11      208.41      166.56     15.45 o 
   7   6  11     2213.08     2346.05     51.67 o 
   8   6  11      346.67      347.01     26.22 o 
   9   6  11     1171.11     1097.51     55.91 o 
  10   6  11       44.47       46.39     11.96 o 
  11   6  11     1026.21     1076.49     68.63 o 
  12   6  11      543.74      528.29     45.20 o 
  13   6  11        6.44       16.45     19.43 o 
  14   6  11      120.41      137.39     25.99 o 
   1   7  11       41.42       51.31     10.07 o 
   2   7  11      205.25      138.46     17.46 o 
   3   7  11        9.41       12.84     11.29 o 
   4   7  11      106.03       95.53     14.21 o 
   5   7  11      850.16      801.60     42.00 o 
   6   7  11     1540.53     1653.99     79.84 o 
   7   7  11     2149.48     2093.73     56.18 o 
   8   7  11       54.73       47.86     21.82 o 
   9   7  11     1013.19     1060.60     61.78 o 
  10   7  11      408.19      497.89     48.18 o 
  11   7  11       35.63       -5.09     17.05 o 
  12   7  11      145.77      131.25     32.70 o 
  13   7  11       67.91       60.79     17.40 o 
   0   8  11     4301.79     4645.13     87.07 o 
   1   8  11      256.27      228.41     20.50 o 
   2   8  11       30.10       44.80     10.69 o 
   3   8  11       67.97       39.36     11.03 o 
   4   8  11      509.16      432.37     28.84 o 
   5   8  11     1352.52     1649.11     76.69 o 
   6   8  11     1688.35     1809.78     87.72 o 
   7   8  11       25.96       47.55     17.38 o 
   8   8  11      620.07      702.87     40.70 o 
   9   8  11      836.91      712.91     50.44 o 
  10   8  11      223.71      186.80     25.86 o 
  11   8  11      514.03      508.22     46.82 o 
  12   8  11      188.27      132.31     24.23 o 
  13   8  11      301.88      350.14     39.06 o 
   1   9  11      246.72      305.71     21.55 o 
   2   9  11      438.85      529.46     30.42 o 
   3   9  11       49.05       65.56     11.52 o 
   4   9  11     1250.44     1211.80     63.89 o 
   5   9  11       34.98       39.38     20.92 o 
   6   9  11      516.25      692.34     37.15 o 
   7   9  11      102.05       41.23     12.57 o 
   8   9  11        1.01       27.25     13.21 o 
   9   9  11       79.29       56.39     20.14 o 
  10   9  11       22.87       37.71     13.38 o 
  11   9  11       55.42       73.90     18.98 o 
  12   9  11       72.89       55.99     23.41 o 
   0  10  11      292.79      282.54     50.09 o 
   1  10  11       93.79       73.60     14.35 o 
   2  10  11      193.50      186.00     24.02 o 
   3  10  11      105.41      110.66     18.72 o 
   4  10  11      290.37      290.48     24.72 o 
   5  10  11      909.99      953.45     58.73 o 
   6  10  11       57.40       38.41     14.76 o 
   7  10  11      566.27      601.44     47.68 o 
   8  10  11     1348.98     1377.40     84.56 o 
   9  10  11        1.54       20.95     13.45 o 
  10  10  11      150.73      131.80     22.20 o 
  11  10  11        8.87       53.44     16.90 o 
   1  11  11       93.74       92.12     15.02 o 
   2  11  11       16.39       48.22     13.04 o 
   3  11  11       21.18       34.12     21.20 o 
   4  11  11      379.23      343.77     33.17 o 
   5  11  11      614.12      623.19     45.79 o 
   6  11  11       92.98       69.89     15.17 o 
   7  11  11      112.05       98.16     18.07 o 
   8  11  11       75.02       74.79     15.73 o 
   9  11  11      273.27      245.33     31.07 o 
  10  11  11       32.82       59.73     18.22 o 
   0  12  11      387.29      408.88     43.63 o 
   1  12  11       39.74       54.76     12.81 o 
   2  12  11       14.06       27.55     13.36 o 
   3  12  11      182.22      144.87     20.81 o 
   4  12  11       47.57       81.42     17.14 o 
   5  12  11        7.37       46.16     16.05 o 
   6  12  11        0.13       27.67     12.22 o 
   7  12  11      134.49      103.81     17.84 o 
   8  12  11      400.49      411.53     43.75 o 
   1  13  11        1.75       19.38     15.52 o 
   2  13  11     3288.72     3718.19     88.00 o 
   3  13  11      250.15      288.64     28.47 o 
   4  13  11      272.33      235.14     27.86 o 
   5  13  11       88.96      100.68     17.24 o 
   6  13  11       25.49       49.82     18.49 o 
   0  14  11      936.38      809.09     99.44 o 
   1  14  11       16.60       52.25     15.05 o 
   2  14  11        0.80       17.87     21.68 o 
   3  14  11      105.71       85.93     15.86 o 
   0   0  12    14675.75    15652.17    249.73 o 
   1   0  12    15128.19    15743.58    196.09 o 
   2   0  12      545.63      522.93     46.49 o 
   3   0  12      226.03      190.33     20.17 o 
   4   0  12     1079.08     1051.92     59.54 o 
   5   0  12      595.81      758.72     50.30 o 
   6   0  12     3444.96     3790.21     66.90 o 
   7   0  12      387.24      375.10     30.45 o 
   8   0  12       33.82       29.14     15.46 o 
   9   0  12     3420.79     3702.95     56.93 o 
  10   0  12      504.65      594.18     48.82 o 
  11   0  12      212.92      229.66     27.42 o 
  12   0  12      339.70      261.76     51.27 o 
  13   0  12      720.19      689.08     59.18 o 
  14   0  12     1110.38     1076.11     95.01 o 
  15   0  12       35.41       49.78     17.95 o 
   1   1  12     4394.88     4519.53     54.68 o 
   2   1  12     2416.43     2508.52     37.60 o 
   3   1  12       56.47       56.35     10.16 o 
   4   1  12       39.66       40.11      9.70 o 
   5   1  12      610.54      610.92     27.84 o 
   6   1  12        8.23       24.91      8.02 o 
   7   1  12      523.34      516.79     26.25 o 
   8   1  12       58.02       64.87     11.28 o 
   9   1  12      618.90      645.54     36.59 o 
  10   1  12       83.89       73.08     15.54 o 
  11   1  12      417.76      401.44     32.29 o 
  12   1  12      613.70      541.81     39.31 o 
  13   1  12      128.28      125.97     16.54 o 
  14   1  12      151.20      156.73     22.96 o 
  15   1  12       26.68       40.52     13.80 o 
   0   2  12     2829.96     3111.65     49.54 o 
   1   2  12     1206.18     1310.50     28.62 o 
   2   2  12     1907.46     2081.22     37.10 o 
   3   2  12    13854.96    14677.29    142.17 o 
   4   2  12     1110.63     1168.00     28.84 o 
   5   2  12     1147.86     1139.60     37.89 o 
   6   2  12       32.48       37.72      8.42 o 
   7   2  12      284.96      290.25     22.27 o 
   8   2  12       15.66       26.00     12.20 o 
   9   2  12     1891.74     1996.90     71.57 o 
  10   2  12      286.21      258.20     24.09 o 
  11   2  12     2380.22     2589.99     85.45 o 
  12   2  12        6.44       27.39     13.31 o 
  13   2  12      257.94      141.46     28.94 o 
  14   2  12       14.59       34.63     14.09 o 
  15   2  12      313.11      248.57     30.06 o 
   1   3  12     2456.47     2738.66     37.03 o 
   2   3  12        4.73       27.56      8.60 o 
   3   3  12      571.98      573.94     26.94 o 
   4   3  12       61.92       61.90     11.71 o 
   5   3  12      266.37      296.53     19.75 o 
   6   3  12     4682.33     5216.94     61.80 o 
   7   3  12     2869.93     2940.66     44.15 o 
   8   3  12        0.77       20.21      8.09 o 
   9   3  12      621.26      608.65     35.31 o 
  10   3  12      207.52      135.95     18.15 o 
  11   3  12      556.10      540.48     34.64 o 
  12   3  12      135.64      119.12     17.66 o 
  13   3  12      197.28      171.51     27.03 o 
  14   3  12      218.74      151.87     20.93 o 
   0   4  12       62.18       51.84     13.01 o 
   1   4  12     1180.60     1139.09     46.54 o 
   2   4  12      958.00     1011.86     38.58 o 
   3   4  12     3493.15     3670.93     42.12 o 
   4   4  12      131.14      196.84     15.34 o 
   5   4  12     1165.34     1308.14     34.03 o 
   6   4  12       49.16       41.33      9.75 o 
   7   4  12       10.93       16.73      8.89 o 
   8   4  12     2086.62     2110.52     36.40 o 
   9   4  12     2168.16     2176.91     84.30 o 
  10   4  12      126.91      122.85     20.22 o 
  11   4  12      533.08      633.18     42.08 o 
  12   4  12       40.75       59.54     13.94 o 
  13   4  12        4.54       42.42     14.07 o 
  14   4  12       58.16       62.65     22.72 o 
   1   5  12      781.77      752.17     40.57 o 
   2   5  12     1293.64     1257.58     44.47 o 
   3   5  12       51.16       70.08     16.21 o 
   4   5  12      973.48      916.84     41.10 o 
   5   5  12      188.47      170.09     17.31 o 
   6   5  12       81.42       33.29     10.41 o 
   7   5  12     1080.65     1001.93     54.72 o 
   8   5  12       23.04       25.28     14.27 o 
   9   5  12      244.57      236.51     22.20 o 
  10   5  12       59.81       27.86     17.63 o 
  11   5  12      606.92      604.46     48.80 o 
  12   5  12      163.66      140.76     21.38 o 
  13   5  12        0.08       19.72     12.37 o 
  14   5  12      169.76       80.75     21.32 o 
   0   6  12     6377.74     6800.43    120.47 o 
   1   6  12        1.90       13.13     12.70 o 
   2   6  12      583.20      565.50     28.87 o 
   3   6  12       17.08       -1.89     11.22 o 
   4   6  12      112.75       87.79     15.20 o 
   5   6  12      252.55      291.40     23.17 o 
   6   6  12       86.17      101.29     15.01 o 
   7   6  12       40.27       24.33     19.94 o 
   8   6  12       28.68       49.09     13.10 o 
   9   6  12      462.40      488.77     32.71 o 
  10   6  12      898.94      944.82     65.59 o 
  11   6  12       58.28       27.74     18.46 o 
  12   6  12       35.46       36.72     20.04 o 
  13   6  12       20.73       52.57     15.72 o 
   1   7  12     2248.89     2372.09     56.00 o 
   2   7  12       47.36       38.26     11.83 o 
   3   7  12       94.30       76.65     13.38 o 
   4   7  12      151.88      140.53     16.98 o 
   5   7  12     4209.88     4887.86     72.09 o 
   6   7  12      310.25      379.94     29.60 o 
   7   7  12       44.30       60.09     14.32 o 
   8   7  12      247.86      184.88     28.64 o 
   9   7  12      314.04      290.40     28.63 o 
  10   7  12       46.50       23.49     12.51 o 
  11   7  12      916.00      893.90     70.45 o 
  12   7  12      108.89       67.79     26.05 o 
  13   7  12     1006.37     1046.74    104.45 o 
   0   8  12     1788.95     1710.81     73.82 o 
   1   8  12      386.64      379.09     23.25 o 
   2   8  12      309.94      304.05     20.40 o 
   3   8  12       83.70       72.84     12.26 o 
   4   8  12      486.52      481.81     34.23 o 
   5   8  12      919.77      951.33     52.36 o 
   6   8  12      844.06     1008.48     58.62 o 
   7   8  12     1074.15     1078.07     59.65 o 
   8   8  12     1634.36     1634.16     90.95 o 
   9   8  12       36.51       45.29     18.45 o 
  10   8  12      959.79     1094.90     75.17 o 
  11   8  12       75.30       78.16     23.55 o 
  12   8  12       88.05       77.83     18.87 o 
   1   9  12       32.16       45.39     11.86 o 
   2   9  12      121.35      111.94     16.65 o 
   3   9  12      101.19       80.40     14.69 o 
   4   9  12       29.51       42.43     15.66 o 
   5   9  12       32.66       50.65     14.31 o 
   6   9  12        0.50       21.83     15.68 o 
   7   9  12       32.56       61.25     13.76 o 
   8   9  12      837.99      847.72     53.21 o 
   9   9  12      181.37      107.47     21.67 o 
  10   9  12       74.41       68.09     14.41 o 
  11   9  12      269.76      159.80     32.86 o 
   0  10  12      141.09       68.06     16.11 o 
   1  10  12      495.61      513.28     31.43 o 
   2  10  12       88.51       68.82     16.78 o 
   3  10  12     2392.42     2687.74     85.31 o 
   4  10  12        2.03       36.69     14.41 o 
   5  10  12      331.15      400.01     43.31 o 
   6  10  12      560.60      592.30     40.14 o 
   7  10  12      361.31      379.62     36.59 o 
   8  10  12      191.71      160.45     22.13 o 
   9  10  12      806.82      775.34     72.95 o 
  10  10  12      444.37      371.65     37.13 o 
   1  11  12       53.99       53.58     13.54 o 
   2  11  12      734.52      753.62     51.02 o 
   3  11  12        5.74       31.45     14.27 o 
   4  11  12      421.39      473.72     35.48 o 
   5  11  12      313.07      252.93     32.18 o 
   6  11  12        0.37       28.81     14.65 o 
   7  11  12      318.80      352.95     42.14 o 
   8  11  12      163.97      140.88     24.73 o 
   9  11  12       44.38       55.66     22.86 o 
   0  12  12      433.29      447.62     56.19 o 
   1  12  12      171.56      128.58     18.94 o 
   2  12  12        9.43       60.63     14.62 o 
   3  12  12      835.94      997.30     68.97 o 
   4  12  12       68.45       62.54     13.97 o 
   5  12  12     1021.38     1042.08     67.21 o 
   6  12  12      546.09      555.23     44.76 o 
   7  12  12        9.79       23.63     16.70 o 
   1  13  12      292.57      250.41     30.41 o 
   2  13  12      477.68      404.66     49.28 o 
   3  13  12        0.11       36.11     15.04 o 
   4  13  12       38.97       19.19     14.86 o 
   5  13  12      133.29      111.23     19.81 o 
   1   1  13     2752.94     2759.57     37.44 o 
   2   1  13     1874.65     1896.22     38.48 o 
   3   1  13      154.90      117.86     15.92 o 
   4   1  13        4.09       23.72      8.39 o 
   5   1  13      942.96      924.21     32.23 o 
   6   1  13     1696.22     1886.03     49.49 o 
   7   1  13        2.23       26.93      8.38 o 
   8   1  13       54.80       57.69     11.46 o 
   9   1  13      433.05      430.35     31.92 o 
  10   1  13       84.77       66.33     10.92 o 
  11   1  13      715.22      651.77     46.47 o 
  12   1  13      170.03      135.61     18.08 o 
  13   1  13       95.19       54.74     15.83 o 
  14   1  13      460.83      363.19     36.79 o 
   0   2  13     7203.59     7553.30    106.61 o 
   1   2  13     2627.41     2885.10     43.70 o 
   2   2  13      161.98      143.70     17.12 o 
   3   2  13     1046.47     1059.02     33.26 o 
   4   2  13      269.55      309.26     19.79 o 
   5   2  13      699.14      658.81     27.36 o 
   6   2  13      461.16      453.55     25.82 o 
   7   2  13      374.89      358.97     19.03 o 
   8   2  13      224.36      197.85     27.88 o 
   9   2  13     1208.34     1045.65     49.76 o 
  10   2  13      313.98      338.56     24.72 o 
  11   2  13        9.30       23.93     11.34 o 
  12   2  13       82.55       62.33     15.97 o 
  13   2  13       37.46       56.97     12.17 o 
  14   2  13       11.10        9.62     13.68 o 
   1   3  13      760.33      769.99     31.29 o 
   2   3  13      285.04      328.41     21.56 o 
   3   3  13        1.22       14.87      9.17 o 
   4   3  13      298.86      207.23     15.44 o 
   5   3  13       36.55       44.40      9.91 o 
   6   3  13      279.45      201.82     20.55 o 
   7   3  13     3077.41     3127.56     51.06 o 
   8   3  13       48.79       51.51     12.41 o 
   9   3  13     1284.19     1174.51     53.39 o 
  10   3  13       97.23       59.07     15.48 o 
  11   3  13      387.54      449.73     35.86 o 
  12   3  13       44.88       73.21     16.45 o 
  13   3  13      134.42      111.76     17.40 o 
  14   3  13        6.86       44.88     14.03 o 
   0   4  13     9243.75    10148.29    181.78 o 
   1   4  13      106.93       50.61     11.30 o 
   2   4  13     1035.87      997.16     37.74 o 
   3   4  13     5994.90     6387.19     72.66 o 
   4   4  13      997.26      939.76     37.89 o 
   5   4  13     1175.08     1183.53     38.36 o 
   6   4  13     3052.23     3071.02     65.97 o 
   7   4  13     1084.99     1048.84     51.50 o 
   8   4  13     1905.71     2136.77     70.13 o 
   9   4  13     1052.43     1176.28     61.86 o 
  10   4  13        3.89       28.19     17.94 o 
  11   4  13      742.51      775.50     53.67 o 
  12   4  13      200.25      177.26     28.95 o 
  13   4  13       61.10       58.39     22.36 o 
   1   5  13      769.48      754.10     39.33 o 
   2   5  13        3.65       35.28     12.21 o 
   3   5  13        7.40       34.25     12.64 o 
   4   5  13      300.72      325.57     21.02 o 
   5   5  13     2660.10     2777.02     53.12 o 
   6   5  13     1388.86     1309.22     52.01 o 
   7   5  13      138.58      139.09     20.34 o 
   8   5  13       46.96       41.47     14.52 o 
   9   5  13      245.43      305.76     46.25 o 
  10   5  13        2.56       16.24     17.83 o 
  11   5  13     1519.16     1663.45    103.45 o 
  12   5  13       17.93       52.02     15.24 o 
  13   5  13        1.62       15.30     14.64 o 
   0   6  13     2024.48     2060.68     76.00 o 
   1   6  13     1261.20     1354.96     36.81 o 
   2   6  13     1611.17     1778.09     51.72 o 
   3   6  13        0.00       12.88     12.03 o 
   4   6  13      466.28      452.84     27.56 o 
   5   6  13       12.03       13.20     13.52 o 
   6   6  13     2511.43     2778.33     80.89 o 
   7   6  13     4860.73     5565.01    125.21 o 
   8   6  13     1378.83     1486.33     76.82 o 
   9   6  13      275.51      255.65     28.81 o 
  10   6  13       12.11       40.31     13.36 o 
  11   6  13      211.33      155.49     25.71 o 
  12   6  13      626.43      587.73     52.93 o 
  13   6  13     1461.91     1426.59    111.00 o 
   1   7  13     1818.75     1898.51     49.87 o 
   2   7  13        0.62       39.48     10.37 o 
   3   7  13       71.75       43.46     10.90 o 
   4   7  13      801.18      840.18     47.14 o 
   5   7  13       13.66       23.26     16.98 o 
   6   7  13        1.79       43.93     12.23 o 
   7   7  13      686.23      808.19     47.88 o 
   8   7  13       40.98       13.28     17.66 o 
   9   7  13      595.92      641.60     40.80 o 
  10   7  13       18.88       23.71     17.69 o 
  11   7  13      200.67      214.18     28.13 o 
  12   7  13      312.97      208.59     33.24 o 
   0   8  13      152.13      166.87     28.78 o 
   1   8  13       35.52       46.05     10.53 o 
   2   8  13       67.95       54.25     16.82 o 
   3   8  13     1193.17     1210.23     49.86 o 
   4   8  13       20.04       32.89     13.89 o 
   5   8  13        0.36       18.71     16.40 o 
   6   8  13     1216.17     1202.17     70.84 o 
   7   8  13       29.91       60.51     16.77 o 
   8   8  13      212.36      130.82     16.84 o 
   9   8  13     1241.27     1215.17     83.65 o 
  10   8  13       72.22       64.86     19.62 o 
  11   8  13       69.35       54.20     13.63 o 
   1   9  13       11.53       44.97     13.93 o 
   2   9  13      424.36      410.10     31.49 o 
   3   9  13        9.64       47.84     13.28 o 
   4   9  13      119.06       91.45     21.25 o 
   5   9  13       11.77       28.68     14.65 o 
   6   9  13        7.19       25.91     17.70 o 
   7   9  13       59.08       48.84     14.70 o 
   8   9  13      364.41      402.95     35.91 o 
   9   9  13       75.17       58.90     15.44 o 
  10   9  13       73.03       56.92     16.67 o 
   0  10  13      321.25      212.92     29.91 o 
   1  10  13        2.17       36.54     13.34 o 
   2  10  13        0.04       34.17     12.22 o 
   3  10  13      463.24      536.87     43.38 o 
   4  10  13        0.63       49.35     13.85 o 
   5  10  13     1345.50     1412.07     85.55 o 
   6  10  13      169.88      149.27     25.54 o 
   7  10  13      205.84      136.10     20.08 o 
   8  10  13       19.34       34.58     16.02 o 
   9  10  13        2.27       37.30     14.45 o 
   1  11  13      531.60      528.35     34.07 o 
   2  11  13        7.57       24.38     12.72 o 
   3  11  13      326.59      396.33     45.11 o 
   4  11  13       56.76       61.57     16.37 o 
   5  11  13      877.08      885.70     54.75 o 
   6  11  13      271.78      252.93     29.70 o 
   7  11  13       39.14       37.24     13.53 o 
   8  11  13     1160.97     1057.80     98.26 o 
   0  12  13      111.25       92.15     26.22 o 
   1  12  13      315.07      262.31     26.95 o 
   2  12  13        5.22       50.63     13.30 o 
   3  12  13       17.56       31.03     15.01 o 
   4  12  13        6.64       49.50     12.37 o 
   5  12  13       36.67       27.64     16.76 o 
   6  12  13       33.60       34.18     15.78 o 
   1  13  13     1446.05     1519.54    113.04 o 
   2  13  13      516.70      464.57     46.03 o 
   0   0  14     9382.27     9755.13    204.65 o 
   1   0  14     4681.25     5260.72     99.72 o 
   2   0  14      206.24      249.56     27.30 o 
   3   0  14    10775.20    11541.32    229.39 o 
   4   0  14     3943.09     3849.73     74.68 o 
   5   0  14      299.60      280.37     36.34 o 
   6   0  14      842.06      709.09     49.57 o 
   7   0  14      654.39      801.79     66.49 o 
   8   0  14       43.83       54.70     16.51 o 
   9   0  14     1465.77     1213.64     69.53 o 
  10   0  14      839.30      799.02     64.97 o 
  11   0  14      604.57      551.52     65.42 o 
  12   0  14      556.23      372.49     53.35 o 
  13   0  14       33.97       44.26     17.81 o 
   1   1  14     1688.67     1863.37     39.90 o 
   2   1  14     4663.25     5166.16     57.30 o 
   3   1  14        2.37       18.91      9.28 o 
   4   1  14       22.55       46.63     10.53 o 
   5   1  14       14.36       35.47     11.39 o 
   6   1  14      468.06      516.24     26.78 o 
   7   1  14      124.08      115.58     14.19 o 
   8   1  14      778.68      733.00     39.20 o 
   9   1  14       78.57       77.58     13.13 o 
  10   1  14      170.61      139.88     18.11 o 
  11   1  14      123.69      175.31     19.84 o 
  12   1  14        1.11       45.41     13.84 o 
  13   1  14      198.22      144.38     25.59 o 
   0   2  14    11469.86    11703.41    268.69 o 
   1   2  14       51.26       31.49     10.29 o 
   2   2  14      489.73      485.89     26.23 o 
   3   2  14      474.41      474.04     24.69 o 
   4   2  14      491.34      439.62     21.11 o 
   5   2  14      119.29      104.41     12.75 o 
   6   2  14      642.93      597.43     25.36 o 
   7   2  14      220.49      181.12     18.50 o 
   8   2  14     2188.70     2310.40     76.28 o 
   9   2  14       25.54       32.00     11.30 o 
  10   2  14      461.43      492.27     42.28 o 
  11   2  14      166.90      135.43     23.19 o 
  12   2  14     1101.57     1056.43     78.23 o 
  13   2  14        3.05       31.53     15.03 o 
   1   3  14      273.84      241.15     21.57 o 
   2   3  14     1024.67     1048.11     38.45 o 
   3   3  14      465.33      536.20     28.14 o 
   4   3  14        4.29       17.31     10.99 o 
   5   3  14       37.10       68.88     11.57 o 
   6   3  14     3866.09     4015.49     55.42 o 
   7   3  14       31.14       40.81      9.76 o 
   8   3  14      430.89      373.24     30.34 o 
   9   3  14     2443.81     2762.24     98.18 o 
  10   3  14        8.97       36.69     14.27 o 
  11   3  14      270.65      277.98     33.64 o 
  12   3  14      465.43      487.88     41.87 o 
  13   3  14       45.93       33.26     13.22 o 
   0   4  14     1305.94     1156.78     55.17 o 
   1   4  14     1083.36     1174.86     32.56 o 
   2   4  14      888.06      952.93     43.11 o 
   3   4  14       24.30       22.11      8.68 o 
   4   4  14      670.10      716.70     36.37 o 
   5   4  14      735.91      782.76     44.00 o 
   6   4  14     2524.65     2550.16     66.90 o 
   7   4  14      319.58      318.83     25.15 o 
   8   4  14        0.52       20.99     17.05 o 
   9   4  14      606.38      709.58     50.48 o 
  10   4  14       10.88       46.85     15.58 o 
  11   4  14      158.18      155.90     25.69 o 
  12   4  14       93.06       85.67     15.50 o 
  13   4  14      108.11      110.56     22.97 o 
   1   5  14     2297.59     2500.63     51.04 o 
   2   5  14      941.55      953.34     45.29 o 
   3   5  14       63.49       80.87     16.51 o 
   4   5  14      508.75      544.49     31.68 o 
   5   5  14      307.53      341.89     27.31 o 
   6   5  14      504.96      504.07     34.78 o 
   7   5  14     1449.63     1240.53     65.42 o 
   8   5  14       95.74       77.34     16.54 o 
   9   5  14      122.23      126.01     21.07 o 
  10   5  14      180.30      137.14     23.99 o 
  11   5  14        8.02       12.95     14.71 o 
  12   5  14      423.83      415.12     44.71 o 
   0   6  14     1391.65     1271.45     65.12 o 
   1   6  14     1035.27     1045.70     52.56 o 
   2   6  14      161.29      157.91     16.49 o 
   3   6  14      852.33      920.78     50.58 o 
   4   6  14       16.25       27.26     12.96 o 
   5   6  14       29.48       56.95     13.32 o 
   6   6  14      704.33      718.11     40.03 o 
   7   6  14      195.39      239.57     25.87 o 
   8   6  14       90.84       74.51     14.86 o 
   9   6  14        0.62       41.32     23.56 o 
  10   6  14      120.09       75.17     16.53 o 
  11   6  14       74.70       61.86     16.10 o 
  12   6  14       74.16       70.73     21.33 o 
   1   7  14      426.57      495.02     35.45 o 
   2   7  14      421.26      450.44     28.95 o 
   3   7  14       74.26       38.38     14.69 o 
   4   7  14      238.46      266.61     22.76 o 
   5   7  14       85.06       74.79     14.67 o 
   6   7  14      194.67      130.55     18.92 o 
   7   7  14        3.12       42.18     16.79 o 
   8   7  14     2609.47     2952.21     85.58 o 
   9   7  14      165.39      110.03     19.75 o 
  10   7  14       46.96       58.82     16.15 o 
  11   7  14       27.14       62.24     19.09 o 
   0   8  14      970.27      990.25     70.19 o 
   1   8  14      676.91      633.38     39.38 o 
   2   8  14       38.49       47.69     15.29 o 
   3   8  14      579.93      624.18     38.10 o 
   4   8  14      878.79      964.69     64.82 o 
   5   8  14      203.99      210.15     24.83 o 
   6   8  14      452.06      477.70     37.11 o 
   7   8  14     1772.16     1856.01     98.56 o 
   8   8  14        1.36       26.87     14.89 o 
   9   8  14      196.18      149.52     22.22 o 
  10   8  14     1122.06     1034.65     94.66 o 
   1   9  14       23.50       37.82     11.71 o 
   2   9  14      143.27      106.55     21.39 o 
   3   9  14       43.10       63.51     19.54 o 
   4   9  14       59.91       67.01     14.88 o 
   5   9  14     1261.65     1272.01     69.46 o 
   6   9  14      297.95      322.58     34.11 o 
   7   9  14       27.18       37.13     13.24 o 
   8   9  14      367.70      350.97     36.77 o 
   9   9  14       14.45       29.51     16.75 o 
   0  10  14      736.58      749.59     56.78 o 
   1  10  14      183.53      129.20     18.58 o 
   2  10  14       78.82       86.02     16.70 o 
   3  10  14       92.12       59.54     15.07 o 
   4  10  14       69.52       96.64     17.59 o 
   5  10  14        3.10       35.83     19.20 o 
   6  10  14     1616.97     1751.45     78.44 o 
   7  10  14       82.97      102.35     17.08 o 
   8  10  14      392.22      312.35     37.25 o 
   1  11  14      248.66      250.69     24.70 o 
   2  11  14       93.62       94.70     17.00 o 
   3  11  14        2.35       35.04     19.49 o 
   4  11  14      489.22      570.05     43.14 o 
   5  11  14        0.87       74.99     15.80 o 
   6  11  14      137.18      115.49     18.45 o 
   0  12  14     1239.91     1165.28     84.92 o 
   1  12  14      331.67      286.43     34.95 o 
   2  12  14      253.34      226.73     25.60 o 
   3  12  14      804.47      771.28     63.37 o 
   1   1  15       15.32       15.59      9.72 o 
   2   1  15      640.81      608.67     23.85 o 
   3   1  15       46.03       45.18      8.91 o 
   4   1  15      236.94      225.67     17.20 o 
   5   1  15       11.01       21.52      8.46 o 
   6   1  15     1152.46     1060.04     34.52 o 
   7   1  15      177.10      122.88     18.28 o 
   8   1  15      425.52      298.57     24.02 o 
   9   1  15      392.68      321.64     31.09 o 
  10   1  15      202.22      131.95     16.36 o 
  11   1  15      357.18      256.74     30.86 o 
  12   1  15        4.27       57.73     15.28 o 
   0   2  15     3186.60     3389.30     84.95 o 
   1   2  15       34.43       36.07     12.62 o 
   2   2  15      190.01      160.26     16.93 o 
   3   2  15      851.38      876.64     45.73 o 
   4   2  15      165.53      155.13     16.54 o 
   5   2  15       28.68       32.70      8.01 o 
   6   2  15     1446.19     1325.13     52.96 o 
   7   2  15      502.01      525.94     32.56 o 
   8   2  15     1346.05     1249.38     76.95 o 
   9   2  15       20.41       45.62     13.57 o 
  10   2  15      121.38      103.63     18.62 o 
  11   2  15        5.09       35.01     17.50 o 
  12   2  15       89.93       59.28     17.31 o 
   1   3  15       79.05       61.17     11.01 o 
   2   3  15     4505.26     4804.76     57.69 o 
   3   3  15      188.68      176.46     21.39 o 
   4   3  15      747.40      831.20     40.33 o 
   5   3  15       45.43       60.60     13.88 o 
   6   3  15      147.81      138.20     20.80 o 
   7   3  15      752.98      631.39     42.05 o 
   8   3  15      536.91      620.13     49.00 o 
   9   3  15       99.74       92.17     18.71 o 
  10   3  15      123.78      145.92     24.67 o 
  11   3  15       36.98       54.97     15.46 o 
  12   3  15     1272.74     1127.02     83.55 o 
   0   4  15     1170.30     1345.75     74.09 o 
   1   4  15     1123.75     1186.11     52.46 o 
   2   4  15       22.59       61.06     11.71 o 
   3   4  15      880.56      853.47     39.33 o 
   4   4  15      238.90      261.87     24.94 o 
   5   4  15      183.49      137.32     16.23 o 
   6   4  15     1505.98     1508.44     63.22 o 
   7   4  15       18.12       41.19     12.51 o 
   8   4  15      213.91      250.03     28.57 o 
   9   4  15     1366.09     1296.37     82.52 o 
  10   4  15      165.72      103.77     21.18 o 
  11   4  15      122.64      126.18     18.67 o 
  12   4  15      155.64      137.14     21.23 o 
   1   5  15       99.75      103.24     16.78 o 
   2   5  15       34.64       35.20     11.04 o 
   3   5  15       16.77       25.89     12.94 o 
   4   5  15       65.46       88.06     15.18 o 
   5   5  15      527.16      576.21     36.07 o 
   6   5  15      989.65     1047.75     66.28 o 
   7   5  15      488.76      448.38     42.50 o 
   8   5  15     1084.20     1139.47     67.35 o 
   9   5  15       63.53       41.72     17.10 o 
  10   5  15       69.96       51.17     18.08 o 
  11   5  15       41.97       31.90     16.95 o 
   0   6  15       37.73       46.10     14.54 o 
   1   6  15      360.76      289.98     24.01 o 
   2   6  15     2246.79     2405.93     70.51 o 
   3   6  15     1157.68     1103.45     46.37 o 
   4   6  15     1891.92     1976.96     66.97 o 
   5   6  15      505.83      515.92     30.29 o 
   6   6  15        3.02       26.49     15.35 o 
   7   6  15       32.95       31.28     14.90 o 
   8   6  15      155.45       77.38     17.14 o 
   9   6  15      116.25      116.10     23.74 o 
  10   6  15     3122.56     3809.47    100.10 o 
  11   6  15      499.78      443.88     47.14 o 
   1   7  15       17.46       37.62     11.66 o 
   2   7  15       39.38       58.59     12.24 o 
   3   7  15       21.15       66.98     22.71 o 
   4   7  15        0.43       34.65     12.13 o 
   5   7  15       29.26       45.11     14.42 o 
   6   7  15      394.28      437.31     31.97 o 
   7   7  15      120.84       88.96     15.22 o 
   8   7  15      202.16      153.57     22.65 o 
   9   7  15       16.56       37.67     13.18 o 
  10   7  15       77.44       83.69     18.61 o 
   0   8  15       33.46       53.39     17.62 o 
   1   8  15       52.11       59.83     13.01 o 
   2   8  15        3.97       50.65     11.65 o 
   3   8  15      264.90      238.98     25.48 o 
   4   8  15     1513.08     1813.64     78.47 o 
   5   8  15      105.74      122.64     19.34 o 
   6   8  15      838.76      890.34     58.79 o 
   7   8  15       24.30       62.01     23.19 o 
   8   8  15      114.08      100.71     20.59 o 
   9   8  15      534.35      446.46     49.37 o 
   1   9  15      108.17      135.12     16.49 o 
   2   9  15      150.71      146.77     21.24 o 
   3   9  15       10.62       18.70     14.69 o 
   4   9  15      522.51      580.57     45.60 o 
   5   9  15      187.39      136.30     21.00 o 
   6   9  15        0.92       22.55     13.19 o 
   7   9  15       83.09       82.54     17.21 o 
   8   9  15      155.96       75.22     14.79 o 
   0  10  15      491.03      384.41     42.59 o 
   1  10  15      183.53      124.49     16.43 o 
   2  10  15      192.85      179.82     23.81 o 
   3  10  15      910.58      892.49     60.43 o 
   4  10  15        4.77       33.04     14.04 o 
   5  10  15       96.87       97.31     16.18 o 
   6  10  15       70.75       99.56     17.55 o 
   1  11  15       16.93       49.42     13.46 o 
   2  11  15     1399.63     1399.84     73.13 o 
   3  11  15       15.09       55.05     16.98 o 
   4  11  15      565.74      513.24     45.42 o 
   0   0  16     9456.51     9784.09    157.26 o 
   1   0  16     3259.33     3534.46     89.30 o 
   2   0  16      581.10      508.44     38.80 o 
   3   0  16     3380.22     3807.90    105.85 o 
   4   0  16     1252.81     1364.42     56.67 o 
   5   0  16       77.76      117.37     21.81 o 
   6   0  16     3024.34     3096.37     92.21 o 
   7   0  16      761.55      710.53     54.63 o 
   8   0  16        0.04      -10.71     15.83 o 
   9   0  16     1312.01     1155.42     68.30 o 
  10   0  16     1204.03      995.99    120.60 o 
  11   0  16       71.69       55.91     20.92 o 
  12   0  16      504.30      482.41     76.90 o 
   1   1  16     2011.27     2264.39     46.31 o 
   2   1  16       11.51       46.31     10.12 o 
   3   1  16       39.23       60.40      9.92 o 
   4   1  16       30.30       28.93      9.13 o 
   5   1  16      380.87      389.10     26.00 o 
   6   1  16      363.03      386.03     25.39 o 
   7   1  16      372.92      274.28     22.60 o 
   8   1  16       94.46      105.40     16.03 o 
   9   1  16      205.01      194.77     25.67 o 
  10   1  16      157.25      101.25     16.10 o 
  11   1  16      665.03      632.37     65.23 o 
   0   2  16      874.25      972.77     83.98 o 
   1   2  16      488.46      406.10     33.01 o 
   2   2  16        5.00       44.73      9.83 o 
   3   2  16     1758.83     1684.29     48.79 o 
   4   2  16      128.54      162.36     18.84 o 
   5   2  16      888.29      812.62     39.11 o 
   6   2  16        0.00       10.15     12.27 o 
   7   2  16      443.16      442.45     39.11 o 
   8   2  16       84.65       83.24     18.54 o 
   9   2  16       76.48       99.48     19.12 o 
  10   2  16      107.23      102.02     16.77 o 
  11   2  16      619.95      489.48     43.64 o 
   1   3  16     1685.67     1978.30     54.55 o 
   2   3  16       64.51       58.19     12.77 o 
   3   3  16      963.18     1010.53     45.02 o 
   4   3  16       14.56       40.45     10.61 o 
   5   3  16        0.95       24.79     11.40 o 
   6   3  16     1282.53     1269.51     78.73 o 
   7   3  16      193.29      196.10     23.54 o 
   8   3  16      210.64      222.82     27.13 o 
   9   3  16     2066.42     2099.56    122.36 o 
  10   3  16        0.78       65.56     14.12 o 
  11   3  16       19.64       42.18     22.62 o 
   0   4  16      273.12      255.39     33.90 o 
   1   4  16      365.01      358.40     24.78 o 
   2   4  16      272.93      275.68     22.23 o 
   3   4  16      173.40      181.72     19.41 o 
   4   4  16       71.08       48.02     13.60 o 
   5   4  16      262.04      338.22     25.34 o 
   6   4  16        1.50       33.40     12.13 o 
   7   4  16      291.66      314.88     32.66 o 
   8   4  16      123.71       99.03     18.60 o 
   9   4  16     1226.38      980.35     66.70 o 
  10   4  16      167.30      144.06     25.23 o 
  11   4  16      156.60      104.94     21.57 o 
   1   5  16       20.93       62.62     13.99 o 
   2   5  16     1446.82     1386.33     55.72 o 
   3   5  16        2.38       25.98     13.24 o 
   4   5  16      452.48      445.28     28.58 o 
   5   5  16        1.22       43.32     11.88 o 
   6   5  16        8.31       25.40     14.29 o 
   7   5  16      876.17      846.10     63.75 o 
   8   5  16       57.82       50.31     16.17 o 
   9   5  16      506.17      601.70     44.15 o 
  10   5  16       13.95       40.98     14.64 o 
   0   6  16      282.91      311.54     33.23 o 
   1   6  16       46.20       61.15     12.07 o 
   2   6  16       25.45       26.63     10.56 o 
   3   6  16      128.29      113.78     15.66 o 
   4   6  16       24.57       41.72     15.63 o 
   5   6  16       72.58       81.08     14.32 o 
   6   6  16      109.23      102.32     17.58 o 
   7   6  16      504.76      433.36     41.84 o 
   8   6  16       58.27       53.40     16.05 o 
   9   6  16       42.22       67.22     16.47 o 
  10   6  16       71.12       50.00     14.45 o 
   1   7  16        8.37       54.51     13.05 o 
   2   7  16       83.82       82.14     14.52 o 
   3   7  16       33.65       21.77     10.87 o 
   4   7  16        1.25       45.10     13.66 o 
   5   7  16      795.23      824.17     57.30 o 
   6   7  16      195.15      181.02     25.99 o 
   7   7  16        5.75       31.37     13.34 o 
   8   7  16       23.78       34.36     15.51 o 
   9   7  16       81.80       77.85     17.73 o 
   0   8  16      223.20      150.93     41.24 o 
   1   8  16      229.61      221.16     24.33 o 
   2   8  16       44.80       40.34     12.34 o 
   3   8  16      466.83      570.40     51.84 o 
   4   8  16     1577.84     1821.64     84.88 o 
   5   8  16       31.83       33.19     17.60 o 
   6   8  16       47.90       36.14     15.42 o 
   7   8  16     1123.54     1179.22     72.16 o 
   8   8  16      504.78      464.94     46.45 o 
   1   9  16       54.24       49.44     13.55 o 
   2   9  16       81.01      100.14     24.26 o 
   3   9  16        3.79       16.69     11.65 o 
   4   9  16       87.39       59.34     15.13 o 
   5   9  16      652.48      709.64     46.32 o 
   6   9  16       68.65       71.64     15.35 o 
   0  10  16      258.45      260.12     47.41 o 
   1  10  16       31.14       47.01     15.24 o 
   2  10  16        8.48       61.36     16.87 o 
   3  10  16     1057.37     1089.95     87.22 o 
   4  10  16       86.06       85.69     16.98 o 
   1   1  17      285.60      230.29     20.24 o 
   2   1  17      216.76      163.73     20.46 o 
   3   1  17       22.09       33.27     12.06 o 
   4   1  17      101.93      106.58     17.36 o 
   5   1  17        0.01       49.56     14.97 o 
   6   1  17        1.95       27.70     13.58 o 
   7   1  17       75.12       46.65     14.41 o 
   8   1  17       32.47       37.37     13.50 o 
   9   1  17        5.44       36.37     16.08 o 
  10   1  17       24.90       42.67     15.11 o 
   0   2  17       76.49      110.58     22.05 o 
   1   2  17      221.08      237.05     20.53 o 
   2   2  17       30.70       61.12     14.31 o 
   3   2  17      159.20      125.07     15.01 o 
   4   2  17       82.75       86.26     13.28 o 
   5   2  17      177.34      162.48     20.60 o 
   6   2  17       82.09      101.53     15.53 o 
   7   2  17      177.37      170.58     20.88 o 
   8   2  17       16.25       52.06     14.00 o 
   9   2  17      590.91      493.41     45.15 o 
  10   2  17      269.32      259.84     36.59 o 
   1   3  17     1249.20     1335.92     50.35 o 
   2   3  17        0.94       24.38     12.17 o 
   3   3  17      234.97      278.49     25.90 o 
   4   3  17       19.98       45.40     13.62 o 
   5   3  17     2194.23     2377.75     82.91 o 
   6   3  17        4.50       37.06     16.74 o 
   7   3  17        9.20       21.00     12.34 o 
   8   3  17        0.65       29.00     17.03 o 
   9   3  17     1322.21     1285.61     88.06 o 
  10   3  17        0.09       28.69     17.31 o 
   0   4  17      133.61      108.70     26.67 o 
   1   4  17      628.26      755.26     41.14 o 
   2   4  17       83.77       58.91     12.03 o 
   3   4  17      664.24      604.53     45.05 o 
   4   4  17        5.92       20.35     13.45 o 
   5   4  17      200.05      167.20     19.51 o 
   6   4  17       12.86       36.56     13.21 o 
   7   4  17        3.86       33.91     14.53 o 
   8   4  17       40.02       57.60     14.47 o 
   9   4  17     1050.58     1075.22     81.32 o 
   1   5  17        7.61       36.02     12.49 o 
   2   5  17      353.90      293.16     34.27 o 
   3   5  17     1170.30     1175.70     67.46 o 
   4   5  17      230.06      179.97     22.16 o 
   5   5  17     1397.15     1572.00     76.46 o 
   6   5  17       77.43       70.84     17.85 o 
   7   5  17       11.23       39.79     12.66 o 
   8   5  17      329.92      329.56     36.06 o 
   9   5  17      971.11      890.76     83.50 o 
   0   6  17        0.47       10.09     17.67 o 
   1   6  17      673.02      652.56     37.97 o 
   2   6  17      107.26       86.49     25.03 o 
   3   6  17       34.14       52.93     13.63 o 
   4   6  17      130.42      125.99     19.23 o 
   5   6  17     1524.61     1542.48     93.20 o 
   6   6  17      179.02      168.78     23.14 o 
   7   6  17     2984.44     3305.81     95.67 o 
   8   6  17       78.50       30.62     23.57 o 
   1   7  17        1.62       42.86     12.12 o 
   2   7  17        0.02       14.02     14.52 o 
   3   7  17      169.09      103.98     25.61 o 
   4   7  17      113.45       92.87     17.58 o 
   5   7  17     1241.80     1187.01     71.23 o 
   6   7  17       39.46       63.77     12.87 o 
   7   7  17       13.25       64.94     16.01 o 
   0   8  17      237.14      207.32     29.54 o 
   1   8  17      943.82      814.63     49.25 o 
   2   8  17       52.36       65.08     13.44 o 
   3   8  17       55.52       61.27     15.10 o 
   4   8  17      181.58      151.32     28.38 o 
   5   8  17        5.28       43.05     13.34 o 
   6   8  17      392.02      293.52     29.24 o 
   1   9  17      150.14      149.94     23.73 o 
   2   9  17      102.04      122.45     19.89 o 
   3   9  17       82.03       86.83     16.67 o 
   4   9  17        1.93       41.49     14.70 o 
   0   0  18     1220.25     1123.26    111.55 o 
   1   0  18      734.17      837.30     78.33 o 
   2   0  18      187.58      260.96     49.51 o 
   3   0  18      666.70      561.00     61.28 o 
   4   0  18     1530.24     1550.90    112.44 o 
   5   0  18      115.92       89.35     43.63 o 
   6   0  18        3.25       67.41     26.94 o 
   7   0  18      445.68      386.95     60.87 o 
   8   0  18      290.35      310.38     50.16 o 
   9   0  18       87.69       68.64     24.96 o 
   1   1  18        0.11       25.84     13.23 o 
   2   1  18      615.31      671.38     45.37 o 
   3   1  18        7.05       29.37     13.13 o 
   4   1  18       12.68       48.26     15.86 o 
   5   1  18        0.03       68.43     16.49 o 
   6   1  18       81.97       64.97     18.94 o 
   7   1  18       12.77       34.92     23.60 o 
   8   1  18      894.22      712.71     80.39 o 
   9   1  18       33.59       36.70     19.44 o 
   0   2  18      601.39      695.26     60.30 o 
   1   2  18        1.03       39.34     15.25 o 
   2   2  18       77.49      123.52     17.01 o 
   3   2  18      498.67      526.42     34.78 o 
   4   2  18      182.25      123.15     18.37 o 
   5   2  18       31.02       55.81     13.67 o 
   6   2  18      873.23      764.71     65.10 o 
   7   2  18      189.40      111.85     16.24 o 
   8   2  18      529.82      465.57     42.57 o 
   9   2  18       49.40       82.40     16.94 o 
   1   3  18        9.30       26.16     18.04 o 
   2   3  18        3.62       28.42     12.58 o 
   3   3  18       75.74       72.96     12.51 o 
   4   3  18      378.15      397.07     34.60 o 
   5   3  18       43.20       41.04     13.67 o 
   6   3  18      941.71      757.61     59.28 o 
   7   3  18       34.67       23.31     14.20 o 
   8   3  18       17.83       38.06     15.10 o 
   0   4  18        6.14       25.00     17.75 o 
   1   4  18      157.55      136.53     17.23 o 
   2   4  18     1463.99     1457.58     67.97 o 
   3   4  18       44.57       56.50     14.04 o 
   4   4  18      570.50      610.79     43.41 o 
   5   4  18       45.20       72.66     17.97 o 
   6   4  18      227.11      170.95     24.60 o 
   7   4  18        1.44       59.11     23.04 o 
   8   4  18       21.99       44.77     13.12 o 
   1   5  18      104.82      109.61     18.14 o 
   2   5  18      211.87      145.99     18.98 o 
   3   5  18        6.20       22.25     16.77 o 
   4   5  18      240.57      258.13     23.40 o 
   5   5  18       27.29       22.36     11.99 o 
   6   5  18      433.11      391.16     38.50 o 
   7   5  18       27.21       49.09     16.25 o 
   0   6  18      219.88      146.48     42.26 o 
   1   6  18        0.02       34.92     16.71 o 
   2   6  18        0.49       41.16     12.42 o 
   3   6  18      416.62      416.27     31.73 o 
   4   6  18     1422.22     1723.13     81.97 o 
   5   6  18      487.21      522.71     41.87 o 
   6   6  18        0.41       36.97     13.45 o 
   1   7  18       77.79       64.55     15.30 o 
   2   7  18      230.39      162.85     21.36 o 
   3   7  18       99.84       87.67     17.23 o 
   4   7  18        6.29       16.39     13.64 o 
   5   7  18      190.86      162.76     27.21 o 
   0   8  18      343.88      279.20     62.16 o 
   1   8  18      451.03      471.41     45.21 o 
   2   8  18       33.11       41.73     17.48 o 
   3   8  18       49.59       29.38     16.93 o 
   1   1  19       54.66       76.09     16.86 o 
   2   1  19        5.36       30.58     11.34 o 
   3   1  19      268.95      328.47     35.56 o 
   4   1  19       87.26       89.37     20.93 o 
   5   1  19        0.50       29.00     18.68 o 
   6   1  19        6.87       53.56     16.48 o 
   7   1  19        7.08        7.74     17.59 o 
   0   2  19       34.35       44.08     17.75 o 
   1   2  19      156.65      214.16     25.82 o 
   2   2  19       13.01       36.19     12.80 o 
   3   2  19      309.22      291.12     33.76 o 
   4   2  19      570.44      443.41     61.68 o 
   5   2  19       10.04       16.84     20.17 o 
   6   2  19       41.33       47.45     18.07 o 
   7   2  19      383.44      382.97     49.00 o 
   1   3  19      321.47      366.80     30.85 o 
   2   3  19      825.47      703.52     49.04 o 
   3   3  19      226.85      184.81     22.02 o 
   4   3  19      101.45       81.94     15.61 o 
   5   3  19        0.21       50.80     13.26 o 
   6   3  19      352.39      314.93     35.20 o 
   7   3  19       41.67       63.08     17.06 o 
   0   4  19     2276.48     2581.21    104.46 o 
   1   4  19       39.45       48.09     10.84 o 
   2   4  19      179.90      153.87     17.67 o 
   3   4  19       54.79      100.52     14.53 o 
   4   4  19      422.22      356.54     34.01 o 
   5   4  19       27.36       36.35     19.42 o 
   6   4  19      952.92      851.54     83.51 o 
   1   5  19       29.03       25.36     12.70 o 
   2   5  19      837.20      817.60     51.35 o 
   3   5  19        0.61       12.01     10.96 o 
   4   5  19      333.68      258.97     33.10 o 
   5   5  19      642.70      523.83     51.02 o 
   0   6  19        1.16       16.04     19.42 o 
   1   6  19      169.76      160.40     21.50 o 
   2   6  19     3029.76     3288.09    174.21 o 
   3   6  19       69.77       68.83     14.97 o 
   4   6  19      930.60      692.68     61.95 o 
   0   0  20      786.80     1015.50    139.87 o 
   1   0  20      650.34      721.57     63.67 o 
   2   0  20      246.37      204.11     40.41 o 
   3   0  20       20.10       44.65     31.09 o 
   4   0  20      266.13      180.40     45.67 o 
   5   0  20     1452.22     1399.73    160.32 o 
   1   1  20      254.54      210.49     25.01 o 
   2   1  20      196.42      206.97     29.61 o 
   3   1  20       51.55       49.90     17.74 o 
   4   1  20      344.38      241.74     35.93 o 
   5   1  20       55.11       73.57     18.63 o 
   0   2  20      890.34      990.35     98.43 o 
   1   2  20      296.77      268.89     30.03 o 
   2   2  20      396.71      362.22     39.08 o 
   3   2  20     1118.03     1122.15    116.63 o 
   4   2  20      215.59      160.59     25.08 o 
   5   2  20        4.17       77.50     22.66 o 
   1   3  20       70.95       81.57     15.29 o 
   2   3  20       97.09       54.00     14.66 o 
   3   3  20       57.64       37.10     16.34 o 
   4   3  20       76.66       80.28     21.61 o 
   0   4  20        5.22       19.91     24.71 o 
   1   4  20      227.07      172.26     21.48 o 
   2   4  20      287.99      273.71     27.67 o 
   3   4  20       14.04       40.60     12.76 o 
                                                 
